# Supplementary material for: Thyroid hormone-regulated chromatin landscape and transcriptional sensitivity of the pituitary gland
Source: Commun Biol. 2023 Dec 11;6:1253. doi: 10.1038/s42003-023-05546-y (PMC10713718; doi:10.1038/s42003-023-05546-y)
Supplement: Supplementary file 3 — Supplementary Data [file 42003_2023_5546_MOESM3_ESM.xlsx]

## Sheet: Fig1-f
	Thyroid follice area (A.U.)
	WT	HAB;BirA	BirA
Average	19.6062	19.3569	18.4385
	13.76	16.66	22.13
	22.81	16.12	22.81
	18.08	13.84	20.27
	14.03	20.58	17.61
	16.02	23.33	16.93
	17.88	21.86	15.19
	15.21	18.71	16.17
	16.5	16.94	16.47
	19.5	22.24	20.5
	25.4	19.85	19.12
	25.53	18.2	16.95
	26	16.55	17.74
	24.16	26.76	17.81
	24.34	19.97	19.4
	20.47	19.91	15.76
	19.28	19.11	20.04
	18.48	19.01	17.89
	24.39	18.35	17.9
	19.58	19.86	19.31
	19.41	16.95	18.39
stdev	3.95124	2.88574	2.03197
	Thyroid lobe area (A.U.)
	WT	HAB;BirA	BirA
Average	15.4	14.5	14.6
	17	14	16
	16	13	15
	16	15	13
	15	15	12
	14	15	16
	14	13	15
	16	15	15
	17	15	16
	14	15	13
	15	15	15
stdev	1.17379	0.849837	1.42984
	anterior pituitary area (A.U.)
	WT	HAB;BirA	BirA
Average	11.1993	10.3302	11.6383
	11.5541	9.29709	11.5549
	8.76624	10.4277	11.4542
	8.87778	10.1349	12.4385
	13.1143	11.9702	9.37941
	12.0466	9.97015	12.263
	9.48081	9.93213	10.8983
	13.0197	9.49098	13.0805
	9.8571	10.5454	12.7317
	14.0771	11.2031	10.9445
stdev	2.00532	0.837031	1.14446

## Sheet: Fig1-g
	T4 (nM) serum level
	WT	HAB;BirA	BirA
Average	37.2957	34.3472	31.5029
	40.5669	45.2793	36.6235
	40.4373	29.1804	36.2434
	36.2602	33.6018	28.8603
	33.3083	26.225	29.0492
	30.78	40.5113	32.4306
	37.8008	37.7747	34.6817
	40.0142	28.8966	25.8796
	39.1981	33.3083	28.2544
stdev	3.61072	6.47264	4.05031
	T3 (nM) serum level
	WT	HAB;BirA	BirA
Average	0.768847	0.752682	0.781094
	0.37073	0.827942	0.460874
	0.249896	0.298234	0.363656
	0.209001	0.905932	0.831283
	1.03363	0.713908	0.739734
	0.289951	0.675597	0.726423
	0.755817	0.754844	0.832164
	1.10603	0.867416	0.471243
	0.941315	0.762653	1.05971
	1.1243	0.980674	1.11663
	1.27357	0.815056	1.20923
	0.88786	0.677246
	0.984064
stdev	0.384456	0.178311	0.289855
		TSH (pg/ml) serum level
	WT	HAB;BirA	BirA
Average	178.32	160.418	165.968
	79.09	132.48	105.36
	86.71	215.6	54.53
	268.21	185.06	200.33
	49.45	98.58	185.91
	227.48	74.85	91.8
	397.25	213.9	254.63
	291.13	332.72	49.45
	225.78	125.7	261.42
	88.41	79.09	290.28
	132.48	135.87
	115.53	79.93
		251.24
stdev	110.625	80.4962	92.9873

## Sheet: Fig1-h
	Cga, RNA relative level (qRT-PCR)
	WT	HAB;BirA	BirA
Average	1.01533	1.26558	1.2258
	0.852148	1.58927	1.0133
	1.07893	0.980654	1.49835
	1.13742	1.18436	1.03303
	1.11307	1.37441	1.39085
	0.895074	1.19921	1.19345
stdev	0.131904	0.228474	0.214994
	Tshb, RNA relative level (qRT-PCR)
	WT	HAB;BirA	BirA
Average	1.04211	1.19809	0.951787
	0.72069	1.34781	0.717156
	0.985007	1.43657	0.987968
	1.27183	1.19745	0.906328
	1.17255	1.08553	0.771504
	1.16109	1.07139	1.06766
	0.941463	1.0498	1.2601
stdev	0.200322	0.161248	0.199708
	Gh, RNA relative level (qRT-PCR)
	WT	HAB;BirA	BirA
Average	1.00716	1.36078	1.2902
	0.964862	0.937225	1.13195
	0.963427	0.929835	1.59616
	0.90246	0.893253	1.48075
	0.990972	1.7355	0.866833
	1.27516	2.12607	1.58818
	0.946057	1.54277	1.0773
stdev	0.134524	0.518246	0.306046

## Sheet: Fig 2 -c
Fig 2 - C
pituitary: gene ontology for TRb-HAB binding sites	P value (-log10)
regulation of cell cycle	16.9508
regulation of cellular ketone metabolic process	17.5058
regulation of generation of precursor metabolites and energy	20.8239
cellular response to peptide hormone stimulus	25.1568
cellular response to insulin stimulus	26.3655

## Sheet: Fig3-b
distal Maintain					distal de novo induce					distal abolish					TSS maintain					TSS de novo induce					TSS abolish					distal Maintain				distal Maintain				distal Maintain				distal de novo induce				distal de novo induce
TRb-HAB					TRb-HAB					TRb-HAB					TRb-HAB					TRb-HAB					TRb-HAB					H3K27ac				H3K4me1				H3K4me3				H3K27ac				H3K4me1
MMI	Eu	plus T3			MMI	Eu	plus T3			MMI	Eu	plus T3			MMI	Eu	plus T3			MMI	Eu	plus T3			MMI	Eu	plus T3			MMI	plus T3			MMI	plus T3			MMI	plus T3			MMI	plus T3			MMI	plus T3
2.16027	2.36679	2.58213			1.25278	1.46113	1.49734			1.3551	1.38323	1.11486			2.04526	2.73959	2.81622			3.02055	3.46736	3.04584			2.57627	2.17667	1.6312			1.28404	1.9837			1.07894	1.42001			0.540218	0.481943			0.721101	0.954317			0.659369	0.792085
2.169	2.38337	2.55079			1.24088	1.45233	1.51424			1.34862	1.37652	1.09337			2.0977	2.82479	2.88583			3.00236	3.44851	3.12123			2.58019	2.22947	1.6312			1.28539	1.99084			1.09115	1.42216			0.539655	0.479624			0.722341	0.954075			0.659597	0.7885
2.19227	2.40596	2.56164			1.24088	1.45585	1.50297			1.33889	1.37484	1.07859			2.10819	2.82479	2.97443			2.89318	3.58043	3.12123			2.60764	2.29038	1.6247			1.28636	1.99653			1.09282	1.42308			0.540499	0.479067			0.720649	0.962542			0.662337	0.790203
2.18646	2.415	2.56767			1.24598	1.46465	1.52551			1.35672	1.39163	1.08665			2.10819	2.851	3.01873			3.05695	3.67465	3.12123			2.66646	2.33505	1.64745			1.28819	2.00181			1.09379	1.42914			0.537263	0.480551			0.715462	0.965565			0.664621	0.787872
2.17045	2.41048	2.56043			1.24598	1.45409	1.52832			1.35996	1.36812	1.08531			2.12392	2.89688	2.99342			3.07514	3.59927	3.13631			2.69783	2.31475	1.6442			1.29147	2.01423			1.0892	1.42845			0.535575	0.477862			0.712642	0.969315			0.662452	0.788769
2.18791	2.4135	2.58334			1.23239	1.45057	1.53255			1.34375	1.37988	1.088			2.10819	2.93621	3.0124			3.11153	3.59927	3.15139			2.68607	2.33911	1.69944			1.30267	2.02013			1.08979	1.42791			0.53445	0.474801			0.70971	0.971976			0.667818	0.790203
2.18936	2.41651	2.59057			1.22389	1.41008	1.53396			1.34051	1.38155	1.09874			2.1449	2.92965	3.03772			3.05695	3.50505	3.15139			2.73704	2.33099	1.67344			1.30923	2.01423			1.089	1.42683			0.533606	0.477398			0.70971	0.971008			0.671357	0.785901
2.19809	2.45568	2.5761			1.22049	1.39072	1.52551			1.32106	1.37652	1.07859			2.16063	3.02141	3.03139			3.07514	3.42967	3.2117			2.81547	2.34317	1.70594			1.31319	2.01144			1.09428	1.42737			0.535153	0.479253			0.712417	0.972581			0.674897	0.783302
2.19227	2.42555	2.57249			1.20349	1.38719	1.50015			1.32755	1.34462	1.06248			2.19734	3.00175	3.01873			3.2753	3.35429	3.22678			2.87037	2.35942	1.69944			1.32197	2.01651			1.0933	1.43351			0.534028	0.480551			0.716589	0.976572			0.675239	0.79074
2.2141	2.40446	2.59539			1.19499	1.38367	1.5072			1.33565	1.37652	1.05173			2.1921	2.92965	3.04404			3.29349	3.18469	3.27202			2.88997	2.39191	1.70919			1.32332	2.02065			1.09106	1.43144			0.535153	0.482221			0.712981	0.976209			0.673527	0.79549
2.18936	2.41199	2.5978			1.20519	1.37311	1.5072			1.34538	1.38827	1.05979			2.22356	2.82479	3.0567			3.38448	3.12816	3.18155			2.90566	2.36348	1.67994			1.32294	2.02106			1.0976	1.43627			0.530651	0.481108			0.711063	0.979596			0.674554	0.79549
2.17773	2.38789	2.59298			1.20349	1.35199	1.52269			1.3551	1.39834	1.06382			2.22356	2.81823	3.10733			3.45726	3.09047	3.16647			2.94095	2.40815	1.64745			1.33114	2.02448			1.10014	1.44202			0.533184	0.48825			0.710274	0.985765			0.672613	0.796028
2.16027	2.38638	2.56767			1.19839	1.33614	1.54382			1.38428	1.4017	1.06248			2.21307	2.86411	3.15163			3.69381	3.12816	3.15139			2.96055	2.39191	1.63445			1.33259	2.03079			1.10268	1.4477			0.535153	0.490661			0.718168	0.987458			0.67581	0.79782
2.13699	2.37885	2.57852			1.19499	1.33262	1.54523			1.37942	1.38827	1.06382			2.18161	3.00175	3.17694			3.83938	3.07163	3.2117			2.96448	2.37972	1.6442			1.33336	2.03473			1.1022	1.44854			0.536279	0.489456			0.722454	0.988909			0.678436	0.804453
2.13409	2.36378	2.59057			1.19329	1.29741	1.54523			1.37942	1.38323	1.06919			2.20258	3.06729	3.22124			3.76659	3.16585	3.12123			3.01545	2.43251	1.63445			1.33703	2.04653			1.10855	1.45023			0.536841	0.487137			0.728769	0.997376			0.681976	0.809382
2.1399	2.33666	2.56887			1.20009	1.29389	1.55509			1.39887	1.39163	1.07859			2.23405	3.15904	3.22124			3.7484	3.12816	3.03076			3.04682	2.49343	1.6442			1.33983	2.05532			1.10483	1.45491			0.53853	0.486302			0.733281	0.996408			0.680149	0.807052
2.169	2.33064	2.54356			1.21199	1.29037	1.53678			1.42318	1.40506	1.08397			2.23405	3.17871	3.3225			3.7484	3.05278	3.03076			3.07819	2.52186	1.69294			1.34475	2.06609			1.10317	1.45851			0.545142	0.48658			0.735085	1.00004			0.677865	0.807769
2.16027	2.3216	2.54476			1.20349	1.29741	1.55368			1.41832	1.40002	1.12023			2.16063	3.23769	3.38579			3.69381	2.99625	2.98553			3.10172	2.54622	1.73518			1.3462	2.07582			1.10102	1.46572			0.551613	0.488899			0.735423	1.00137			0.679121	0.814132
2.15009	2.33365	2.5532			1.20519	1.28333	1.53255			1.43291	1.3782	1.12426			2.11343	3.27046	3.43009			3.76659	3.03394	3.01568			3.14093	2.55434	1.75143			1.34639	2.08441			1.10503	1.4671			0.558225	0.489734			0.738694	1.00754			0.686999	0.813863
2.19518	2.32009	2.54356			1.21539	1.26925	1.52128			1.4248	1.3698	1.14307			2.08721	3.24425	3.42376			3.71201	3.10932	3.01568			3.05859	2.54216	1.76443			1.35054	2.08503			1.10991	1.47523			0.560476	0.490754			0.745799	1.00475			0.690653	0.815835
2.19664	2.29448	2.51824			1.23748	1.28333	1.51001			1.43453	1.36141	1.16053			2.0977	3.30979	3.43642			3.62102	3.18469	3.0006			3.06251	2.55028	1.80342			1.35411	2.093			1.10268	1.47968			0.562727	0.492609			0.746024	1.00088			0.694421	0.820764
2.16609	2.28996	2.52186			1.21369	1.27453	1.4917			1.44587	1.35973	1.17128			2.07672	3.38843	3.49337			3.69381	3.12816	3.04584			3.10564	2.52592	1.81642			1.35652	2.09621			1.10083	1.48873			0.563712	0.491404			0.745686	1.00427			0.696704	0.821122
2.15154	2.28243	2.50136			1.20349	1.28333	1.50015			1.46532	1.35637	1.18739			2.13441	3.4212	3.49337			3.71201	2.99625	3.01568			3.07427	2.52186	1.83916			1.36116	2.10439			1.09907	1.49057			0.563008	0.493166			0.749069	1.00173			0.696476	0.823004
2.15009	2.30051	2.49052			1.19329	1.26397	1.50579			1.47181	1.36141	1.19948			2.12916	3.41465	3.55666			3.54824	2.93972	2.91013			3.0978	2.52998	1.80667			1.36714	2.11132			1.09829	1.49203			0.564837	0.494464			0.757528	1.00403			0.692252	0.82632
2.169	2.2764	2.49775			1.16439	1.26045	1.51565			1.48315	1.36812	1.19277			2.11343	3.4212	3.51236			3.62102	3.07163	2.94029			3.11348	2.54622	1.81642			1.3709	2.11277			1.10083	1.49272			0.565259	0.498174			0.758656	1.00536			0.695563	0.828561
2.17482	2.27791	2.47484			1.15759	1.24284	1.53114			1.52044	1.3463	1.19277			2.20258	3.48019	3.61362			3.65742	3.05278	2.91013			3.12133	2.6112	1.78717			1.37254	2.11702			1.102	1.49356			0.566947	0.499473			0.763505	1.00354			0.690311	0.828292
2.15591	2.27037	2.47243			1.13039	1.26925	1.54664			1.53665	1.34462	1.19545			2.22356	3.59161	3.61362			3.63922	3.16585	2.91013			3.14878	2.65587	1.80992			1.37042	2.12333			1.10689	1.49701			0.565962	0.499287			0.766099	1.0102			0.686429	0.830354
2.15591	2.24024	2.48087			1.1253	1.26573	1.54945			1.54637	1.3698	1.21292			2.23405	3.54573	3.65159			3.60283	3.10932	2.95537			3.16446	2.67211	1.79042			1.37071	2.13286			1.1104	1.49548			0.568073	0.497432			0.771287	1.00959			0.69111	0.83125
2.16463	2.25983	2.49534			1.15079	1.28685	1.57763			1.53502	1.40506	1.22635			2.24978	3.64404	3.73386			3.36628	3.10932	2.84982			3.12917	2.65587	1.77417			1.37409	2.13844			1.11832	1.49563			0.572715	0.499009			0.771851	1.01165			0.691681	0.827306
2.11081	2.26887	2.47002			1.14739	1.28861	1.56777			1.54799	1.41848	1.23575			2.26027	3.65715	3.75917			3.38448	3.14701	2.89506			3.1527	2.69242	1.78717			1.38461	2.13886			1.12262	1.49939			0.575388	0.499102			0.774895	1.02314			0.697732	0.829188
2.10063	2.27489	2.47123			1.14909	1.28861	1.57199			1.5561	1.43359	1.225			2.26552	3.77512	3.73386			3.49365	3.20354	2.87998			3.14093	2.74927	1.80017			1.38519	2.15221			1.12653	1.49909			0.580593	0.501328			0.781437	1.02725			0.7015	0.829637
2.12827	2.27339	2.47967			1.16439	1.3203	1.58467			1.5561	1.42856	1.22232			2.26552	3.80134	3.75284			3.45726	3.20354	2.95537			3.15662	2.70866	1.79367			1.38808	2.1577			1.12731	1.50599			0.577076	0.499009			0.783692	1.02447			0.703669	0.831429
2.12827	2.29147	2.47846			1.18139	1.35375	1.59735			1.57069	1.43024	1.23441			2.34418	3.84722	3.75917			3.32989	3.18469	2.95537			3.12525	2.71272	1.80017			1.39233	2.15501			1.12447	1.50323			0.575247	0.498267			0.782339	1.03318			0.706524	0.834566
2.12536	2.28092	2.45194			1.18819	1.34494	1.61143			1.5642	1.47556	1.24784			2.35467	3.78823	3.74019			3.2753	3.37314	2.89506			3.15662	2.73709	1.82291			1.39233	2.15987			1.12662	1.50775			0.575388	0.500586			0.780309	1.03814			0.705839	0.830085
2.07008	2.26435	2.41939			1.19329	1.35903	1.64665			1.57231	1.47724	1.22635			2.40711	3.77512	3.77183			3.32989	3.41083	2.89506			3.15662	2.74521	1.86516			1.39233	2.16536			1.12193	1.51028			0.576092	0.503554			0.779294	1.03354			0.706181	0.829278
2.08899	2.2764	2.40493			1.19329	1.37135	1.6551			1.54313	1.47052	1.21829			2.38613	3.81445	3.77816			3.43906	3.59927	2.91013			3.1527	2.72896	1.85541			1.39349	2.16784			1.12653	1.51458			0.579187	0.508006			0.779181	1.03608			0.711319	0.836179
2.0759	2.27188	2.38684			1.18819	1.36959	1.66073			1.54475	1.45206	1.20754			2.41235	3.86032	3.77183			3.49365	3.56158	2.89506			3.21152	2.72896	1.84241			1.39301	2.16929			1.12613	1.51565			0.579187	0.509954			0.783241	1.0356			0.7168	0.840391
2.06426	2.26887	2.38323			1.17629	1.36959	1.66073			1.5561	1.47724	1.19277			2.45431	3.89965	3.81613			3.49365	3.52389	2.87998			3.24289	2.74927	1.78067			1.39552	2.17312			1.12741	1.51542			0.575529	0.509212			0.787639	1.03826			0.716229	0.836627
2.08317	2.25079	2.37117			1.16609	1.37135	1.69313			1.56096	1.4806	1.17934			2.50151	4.0635	3.8541			3.53004	3.56158	2.95537			3.2272	2.71678	1.81317			1.40343	2.18161			1.12858	1.51841			0.571308	0.50949			0.789557	1.03536			0.714059	0.837075
2.03662	2.26435	2.37841			1.15759	1.37311	1.70158			1.58365	1.49906	1.16322			2.53297	4.13559	3.81613			3.60283	3.61811	3.01568			3.26641	2.71272	1.79367			1.40883	2.19476			1.13219	1.52117			0.570183	0.50949			0.78403	1.04116			0.718512	0.836448
2.02062	2.26585	2.36394			1.14059	1.35727	1.68609			1.57393	1.5276	1.15919			2.51724	4.1487	3.86676			3.7302	3.50505	3.10615			3.30563	2.74115	1.74493			1.4098	2.20987			1.13884	1.52486			0.572152	0.508099			0.781888	1.04902			0.716229	0.832415
2.02353	2.26133	2.3555			1.18309	1.36959	1.74102			1.57069	1.51921	1.18068			2.55919	4.11593	3.91106			3.69381	3.52389	2.95537			3.30955	2.75739	1.75793			1.41434	2.21142			1.13972	1.52256			0.572434	0.509398			0.78076	1.04406			0.715772	0.836269
2.00752	2.25531	2.34465			1.19839	1.35551	1.76497			1.54799	1.52088	1.18874			2.52248	4.11593	4.00599			3.91216	3.56158	2.92521			3.36444	2.7249	1.74168			1.41897	2.21484			1.13864	1.52915			0.574122	0.51116			0.781888	1.04999			0.719311	0.839674
2.01189	2.26133	2.34104			1.21199	1.35023	1.76779			1.52368	1.51417	1.17396			2.53822	4.2339	3.93637			4.03954	3.54274	3.12123			3.37621	2.7046	1.74168			1.42486	2.21525			1.14206	1.53598			0.575669	0.508656			0.778955	1.04951			0.722623	0.84317
2.0148	2.24326	2.3109			1.22559	1.34142	1.77765			1.5253	1.51921	1.17934			2.56444	4.26667	4.05029			4.00314	3.52389	3.10615			3.38405	2.71678	1.75793			1.42611	2.21039			1.14714	1.5438			0.575107	0.509212			0.778617	1.0483			0.720225	0.842004
2.00898	2.24778	2.32657			1.21539	1.36783	1.79032			1.50747	1.52256	1.20351			2.52248	4.27978	4.08826			4.05773	3.50505	3.04584			3.42326	2.68429	1.77742			1.42408	2.21649			1.14382	1.54756			0.571449	0.508934			0.779294	1.04685			0.724906	0.846306
1.99734	2.27941	2.30487			1.21539	1.36431	1.77905			1.50747	1.5276	1.20889			2.5487	4.22735	4.08826			4.03954	3.44851	2.98553			3.37229	2.71678	1.79692			1.42524	2.22384			1.14724	1.54748			0.57159	0.508192			0.775121	1.04612			0.727418	0.850698
1.98425	2.25682	2.29884			1.22559	1.38719	1.82413			1.51071	1.52592	1.225			2.60115	4.31255	4.06927			4.09412	3.44851	2.95537			3.39974	2.74521	1.83591			1.4265	2.23233			1.14714	1.55822			0.569339	0.509861			0.775347	1.04685			0.717827	0.852042
1.96097	2.22066	2.28438			1.22049	1.37663	1.82554			1.51557	1.50242	1.21426			2.55919	4.27323	4.05029			4.23969	3.44851	2.98553			3.45071	2.75739	1.85866			1.4208	2.23336			1.14236	1.56229			0.566103	0.51116			0.775347	1.0483			0.720111	0.853476
1.97116	2.19505	2.27353			1.22049	1.40656	1.85653			1.51395	1.46885	1.22097			2.57493	4.33877	4.13256			4.2033	3.44851	2.83474			3.49385	2.74927	1.83916			1.41549	2.24061			1.1445	1.56658			0.561883	0.512273			0.775459	1.04612			0.71954	0.855627
1.96825	2.1845	2.24821			1.21199	1.44881	1.8678			1.51233	1.45374	1.25187			2.55395	4.37154	4.1642			4.13052	3.37314	2.77443			3.58796	2.7249	1.84566			1.41694	2.2433			1.14167	1.57003			0.561883	0.515426			0.770046	1.04322			0.7168	0.856075
1.95806	2.21614	2.21928			1.22219	1.42768	1.85934			1.53827	1.44031	1.25993			2.58017	4.40431	4.24647			4.23969	3.27892	2.69904			3.56835	2.81831	1.8944			1.41781	2.24827			1.13933	1.57203			0.563008	0.517745			0.769821	1.04793			0.716229	0.859122
1.96097	2.23572	2.21928			1.22559	1.41536	1.87202			1.54961	1.43527	1.25455			2.53297	4.39775	4.26546			4.31248	3.39198	2.69904			3.58796	2.84673	1.8879			1.41829	2.25117			1.13913	1.57755			0.561039	0.51756			0.769482	1.04285			0.713717	0.857688
1.9537	2.24627	2.22411			1.21879	1.44705	1.88188			1.5561	1.43359	1.2747			2.58541	4.43053	4.31609			4.31248	3.26007	2.63872			3.5409	2.86298	1.8749			1.42543	2.2581			1.1447	1.57793			0.558647	0.517653			0.765422	1.04031			0.715315	0.860287
1.98716	2.28996	2.25183			1.21369	1.47169	1.8678			1.55772	1.43695	1.30157			2.53297	4.49607	4.37305			4.36706	3.14701	2.60857			3.5958	2.83861	1.84241			1.43209	2.26017			1.14529	1.58951			0.55724	0.518951			0.762603	1.04358			0.713146	0.857599
1.96534	2.30352	2.25424			1.23578	1.47697	1.85089			1.57879	1.4722	1.29888			2.56444	4.5485	4.41102			4.33067	3.05278	2.56333			3.65462	2.81425	1.82941			1.43132	2.2698			1.14353	1.59036			0.554567	0.515055			0.762716	1.04552			0.712118	0.855089
1.95661	2.29749	2.27232			1.23748	1.52627	1.88188			1.56744	1.48899	1.31903			2.56444	4.57471	4.46165			4.27608	3.10932	2.47286			3.68599	2.84673	1.80017			1.43055	2.27746			1.15115	1.59297			0.554849	0.513571			0.762264	1.04672			0.708236	0.85482
1.97552	2.30352	2.27594			1.24938	1.55619	1.89597			1.58365	1.46885	1.34589			2.53297	4.6337	4.49329			4.34887	3.14701	2.39747			3.67815	2.83861	1.84241			1.43817	2.2845			1.16073	1.5935			0.55105	0.515612			0.761926	1.04624			0.705496	0.857868
1.94933	2.30954	2.26027			1.29698	1.5826	1.90301			1.57555	1.49067	1.35127			2.56968	4.57471	4.5186			4.33067	3.09047	2.38239			3.7252	2.92389	1.80342			1.43721	2.28729			1.16307	1.5958			0.556396	0.513571			0.760686	1.05084			0.709378	0.85733
1.94643	2.29749	2.2663			1.32248	1.61429	1.92555			1.56258	1.47556	1.35664			2.60639	4.60093	4.64517			4.25789	2.99625	2.27684			3.7801	2.95232	1.77417			1.43904	2.28978			1.16551	1.60171			0.554989	0.512551			0.765648	1.05144			0.703441	0.858226
1.92751	2.31557	2.26991			1.33438	1.63541	1.94527			1.55286	1.46045	1.3741			2.66408	4.67302	4.63885			4.16691	2.90203	2.20145			3.81147	2.94013	1.77417			1.44358	2.28678			1.16708	1.61076			0.55316	0.5132			0.768693	1.05084			0.710862	0.861453
1.92024	2.33516	2.29764			1.32248	1.65125	1.92132			1.56258	1.47724	1.3835			2.66408	4.75823	4.63252			4.13052	2.88318	2.24668			3.77618	2.9442	1.74493			1.44686	2.29206			1.166	1.61498			0.553582	0.514128			0.769821	1.05447			0.708807	0.86217
1.91879	2.33817	2.30246			1.33778	1.67766	1.95513			1.55448	1.46717	1.39022			2.67981	4.77133	4.60087			4.00314	2.90203	2.20145			3.7997	3.00105	1.75468			1.44561	2.29816			1.17519	1.61866			0.553864	0.512644			0.770723	1.05205			0.707095	0.860108
1.91879	2.32461	2.30728			1.32758	1.69702	1.97203			1.5642	1.48731	1.39156			2.67981	4.73201	4.61986			3.89397	2.97741	2.05066			3.83107	3.0376	1.80667			1.44483	2.308			1.18017	1.61889			0.550347	0.513664			0.767565	1.05205			0.70778	0.861184
1.9246	2.35323	2.30969			1.31228	1.71111	1.98471			1.56258	1.49906	1.38888			2.63786	4.85654	4.63252			3.89397	2.92087	1.97527			3.79186	3.07415	1.80992			1.44715	2.31824			1.17997	1.6205			0.55105	0.511438			0.768467	1.05459			0.710406	0.863962
1.92606	2.34872	2.28197			1.32928	1.72695	1.9664			1.56582	1.50242	1.38082			2.70079	4.88275	4.63885			3.7302	2.97741	1.96019			3.78794	3.08633	1.83916			1.45342	2.32228			1.18691	1.62779			0.552316	0.507264			0.769821	1.06039			0.713717	0.863245
1.95952	2.34269	2.30728			1.35477	1.7516	1.9833			1.56258	1.50578	1.38216			2.63786	5.00073	4.70846			3.76659	2.95856	1.89988			3.80755	3.12694	1.83266			1.45979	2.33211			1.18349	1.63845			0.55302	0.505873			0.773993	1.06124			0.713603	0.858495
1.97261	2.36981	2.3326			1.35137	1.7604	1.95231			1.57879	1.50074	1.37276			2.56968	4.97451	4.80339			3.71201	2.95856	1.85465			3.76441	3.12694	1.82941			1.46172	2.3318			1.18076	1.63952			0.550065	0.505038			0.773091	1.06596			0.720567	0.857957
1.98716	2.39542	2.34104			1.35477	1.81145	1.95935			1.60473	1.50578	1.39156			2.58017	5.05316	4.873			3.58463	2.93972	1.82449			3.77618	3.20004	1.82941			1.46877	2.34112			1.18466	1.64543			0.551613	0.501421			0.775121	1.06741			0.721367	0.855896
2.01625	2.44061	2.35309			1.38027	1.77976	1.95654			1.62904	1.5041	1.39022			2.56444	5.11214	4.83503			3.60283	2.92087	1.83957			3.79578	3.20004	1.84891			1.47601	2.34681			1.18525	1.64758			0.554708	0.501606			0.773091	1.06862			0.720796	0.856613
2.0468	2.45719	2.38202			1.38877	1.778	1.95654			1.6258	1.51585	1.36201			2.58541	5.19079	4.94262			3.62102	2.90203	1.86972			3.7997	3.26907	1.82291			1.4819	2.34899			1.18838	1.65218			0.553301	0.497432			0.778279	1.07394			0.720225	0.856971
2.03662	2.46773	2.38564			1.39897	1.79913	1.97203			1.60635	1.53431	1.35395			2.58017	5.28255	4.94262			3.51185	2.99625	1.79433			3.84284	3.26501	1.82616			1.47977	2.35323			1.19326	1.65647			0.550628	0.493537			0.778279	1.07491			0.723878	0.856703
2.06135	2.48882	2.38805			1.41767	1.80265	1.97485			1.59014	1.55446	1.35798			2.62737	5.34154	4.99957			3.51185	2.88318	1.73402			3.86637	3.22846	1.80992			1.48682	2.36855			1.19805	1.66598			0.550769	0.493722			0.778955	1.07805			0.729359	0.857778
2.08171	2.50088	2.41216			1.41427	1.80265	1.98753			1.595	1.53599	1.35395			2.59066	5.37431	5.0502			3.45726	2.75127	1.68878			3.90558	3.23252	1.81317			1.48556	2.37052			1.19707	1.66959			0.552598	0.49363			0.786286	1.08216			0.729131	0.860556
2.08026	2.49636	2.41337			1.44147	1.80617	2.00443			1.61121	1.52088	1.35664			2.65883	5.43985	5.10716			3.29349	2.73243	1.62847			3.90558	3.2975	1.82616			1.48885	2.37476			1.20606	1.66936			0.553864	0.49196			0.790233	1.087			0.731642	0.865037
2.1079	2.5054	2.42421			1.44827	1.82553	2.05655			1.60959	1.49738	1.36335			2.62737	5.50539	5.16412			3.18432	2.65705	1.56816			3.93303	3.32999	1.83266			1.49811	2.37952			1.20821	1.67718			0.549643	0.490198			0.793504	1.08954			0.733241	0.86432
2.15009	2.54758	2.46158			1.46186	1.81849	2.06218			1.59824	1.4806	1.36201			2.60639	5.57093	5.2717			3.05695	2.60052	1.538			3.92126	3.28938	1.84566			1.51037	2.38532			1.20763	1.68293			0.548096	0.488528			0.795308	1.09244			0.734611	0.866292
2.14427	2.5762	2.464			1.44997	1.81849	2.065			1.57717	1.46381	1.34321			2.64835	5.62336	5.34765			2.94777	2.56283	1.58323			3.92911	3.28126	1.81642			1.51288	2.38853			1.20049	1.68431			0.550065	0.486209			0.792376	1.09426			0.739178	0.86432
2.17191	2.61989	2.48208			1.41767	1.81673	2.05796			1.58852	1.46381	1.33246			2.63786	5.70201	5.33499			2.91138	2.54399	1.46261			3.91734	3.27313	1.83916			1.51394	2.38449			1.20704	1.68892			0.547252	0.485653			0.79497	1.09559			0.736895	0.870415
2.19809	2.65756	2.47123			1.41427	1.80089	2.05936			1.6031	1.47052	1.32843			2.63786	5.70856	5.39195			3.00236	2.44976	1.50784			3.85852	3.26501	1.86841			1.51683	2.39888			1.209	1.688			0.544438	0.48658			0.78888	1.09571			0.740777	0.874179
2.24173	2.65605	2.49775			1.40407	1.82025	2.06218			1.62256	1.45206	1.33649			2.61688	5.76099	5.53117			3.00236	2.56283	1.46261			3.88597	3.27719	1.91715			1.51896	2.40571			1.21222	1.68769			0.543031	0.488992			0.790572	1.09837			0.735296	0.876599
2.28101	2.6666	2.5086			1.43467	1.81673	2.06782			1.63876	1.45542	1.32977			2.69554	5.7741	5.5818			2.94777	2.60052	1.40229			3.92911	3.28126	1.97239			1.5179	2.41958			1.21652	1.69007			0.543031	0.490012			0.794406	1.10345			0.73678	0.878391
2.32611	2.71029	2.53512			1.39727	1.80617	2.0326			1.65173	1.4722	1.31097			2.6903	5.85275	5.67673			2.91138	2.6759	1.38721			3.84676	3.28938	1.96264			1.52398	2.41938			1.21691	1.69651			0.541343	0.487508			0.789218	1.102			0.738493	0.877764
2.33047	2.7133	2.52668			1.38027	1.80617	2.01288			1.67767	1.46549	1.32977			2.75323	5.97728	5.77166			2.92957	2.60052	1.29674			3.83892	3.29344	1.91065			1.52504	2.4232			1.21642	1.69927			0.542187	0.488528			0.791361	1.10623			0.740434	0.874896
2.35666	2.73138	2.55561			1.38707	1.84138	2.01711			1.67118	1.46885	1.3338			2.80567	6.04282	5.83495			2.8204	2.6759	1.28167			3.88597	3.27313	1.8879			1.52851	2.42931			1.21759	1.70272			0.541062	0.487693			0.794744	1.10865			0.740091	0.874537
2.36975	2.77356	2.5966			1.38197	1.83081	2.03964			1.67767	1.50074	1.32574			2.81092	6.09525	5.87925			2.94777	2.63821	1.25151			3.87421	3.28126	1.84891			1.52494	2.43749			1.2215	1.70518			0.540358	0.487879			0.792263	1.11385			0.738036	0.87624
2.39594	2.80219	2.57852			1.35477	1.83786	2.0495			1.6728	1.5041	1.32037			2.92629	6.11491	5.9362			2.98416	2.65705	1.25151			3.9095	3.21628	1.80992			1.52678	2.43997			1.2259	1.70817			0.540358	0.485375			0.794293	1.11579			0.737694	0.880004
2.43376	2.8504	2.59419			1.36667	1.84314	2.06782			1.65173	1.50074	1.30828			2.95251	6.22633	5.99949			3.07514	2.75127	1.19119			3.93695	3.22846	1.79367			1.53286	2.44846			1.23196	1.71116			0.539655	0.483983			0.793165	1.11047			0.736552	0.883948
2.48322	2.91367	2.62312			1.36667	1.82025	2.06782			1.65011	1.49067	1.3056			2.97873	6.29842	6.10707			3.03875	2.69474	1.20627			3.89774	3.15943	1.76443			1.53623	2.45415			1.23284	1.70801			0.537545	0.481201			0.791812	1.1147			0.736895	0.886637
2.49195	2.93928	2.65205			1.34627	1.84314	2.03964			1.62742	1.52256	1.28411			3.0574	6.40329	6.14505			2.91138	2.63821	1.22135			3.84676	3.20816	1.72543			1.53488	2.46254			1.23303	1.71622			0.538389	0.479624			0.795647	1.11591			0.737123	0.888787
2.52832	3.00708	2.65808			1.33948	1.83962	2.03964			1.6031	1.49738	1.29888			3.1046	6.36396	6.12606			2.96596	2.69474	1.17612			3.82323	3.14724	1.75468			1.53971	2.47382			1.23802	1.72389			0.540358	0.477769			0.795308	1.1124			0.737465	0.89049
2.57196	3.04926	2.71232			1.31908	1.8625	2.04528			1.61121	1.50746	1.31634			3.21997	6.40329	6.20833			2.98416	2.73243	1.1158			3.85852	3.15537	1.70919			1.54695	2.47486			1.24114	1.72849			0.543735	0.47916			0.797677	1.11276			0.73404	0.89282
2.62433	3.07789	2.74969			1.28338	1.91355	2.0326			1.61769	1.49906	1.31903			3.25668	6.54748	6.3792			2.89318	2.73243	1.13088			3.88597	3.21628	1.73518			1.54473	2.48252			1.24486	1.72865			0.545986	0.478789			0.799707	1.10781			0.730044	0.893537
2.66215	3.16075	2.77621			1.29188	1.89947	2.02415			1.62256	1.50746	1.30291			3.30388	6.70477	6.34756			2.91138	2.75127	1.1158			3.92911	3.28532	1.69944			1.54772	2.48935			1.24398	1.73762			0.54683	0.476192			0.794068	1.10841			0.727989	0.893986
2.71889	3.22553	2.78586			1.25448	1.88363	2.0002			1.60797	1.51921	1.26664			3.35107	6.78342	6.42983			3.02055	2.92087	1.1158			3.94479	3.27313	1.67344			1.5428	2.49773			1.24446	1.73977			0.545142	0.474244			0.795872	1.11143			0.725934	0.891655
2.76253	3.30688	2.82082			1.24768	1.8713	1.96076			1.57879	1.51249	1.2559			3.47694	6.77687	6.59437			3.00236	2.88318	1.1158			3.93695	3.2975	1.66044			1.53942	2.50177			1.24661	1.74943			0.547955	0.476285			0.79418	1.11482			0.727532	0.897033
2.82944	3.4259	2.83167			1.24258	1.85722	1.94668			1.58203	1.50746	1.225			3.59755	6.81619	6.56273			2.98416	2.86434	1.1158			3.91734	3.33405	1.6312			1.53691	2.5055			1.25199	1.75342			0.549784	0.476749			0.79294	1.11289			0.726276	0.893806
2.87891	3.50273	2.90279			1.23918	1.84314	1.93682			1.58203	1.51081	1.22097			3.70244	6.92106	6.59437			3.00236	2.86434	1.13088			3.9644	3.41933	1.60845			1.53845	2.51409			1.25961	1.76362			0.548518	0.477769			0.797113	1.11857			0.723308	0.896764
2.94	3.58107	3.00164			1.24598	1.85018	1.92555			1.56582	1.50074	1.225			3.71817	6.94072	6.89815			2.91138	2.90203	1.13088			4.0389	3.45994	1.57271			1.54251	2.53148			1.25697	1.76945			0.544438	0.479995			0.798015	1.12196			0.724449	0.900438
3.00401	3.68503	3.08964			1.21199	1.86426	1.89878			1.5334	1.48731	1.2156			3.77586	7.11768	6.98675			2.76581	2.90203	1.1158			4.11733	3.54928	1.56296			1.54444	2.53313			1.25766	1.77405			0.548096	0.477769			0.804443	1.1251			0.725363	0.900707
3.06802	3.77994	3.12701			1.21369	1.86074	1.90442			1.52206	1.50578	1.18202			3.85452	7.27497	7.03738			2.69302	2.80781	1.13088			4.05459	3.61019	1.49797			1.54926	2.54556			1.26166	1.7795			0.548377	0.47341			0.802864	1.12571			0.728331	0.900618
3.14512	3.87937	3.20054			1.18989	1.89243	1.88752			1.51557	1.50074	1.16187			3.8755	7.45849	7.20192			2.65663	2.80781	1.14596			4.12517	3.68329	1.44273			1.55602	2.55456			1.2687	1.78586			0.54683	0.471647			0.80309	1.12897			0.733241	0.901962
3.18003	3.96073	3.2584			1.18479	1.89419	1.9016			1.52044	1.49738	1.15113			4.01709	7.65511	7.42342			2.56565	2.69474	1.1158			4.22712	3.68735	1.42649			1.55409	2.56978			1.27818	1.78648			0.544016	0.473038			0.812789	1.13599			0.733127	0.902589
3.26732	4.14151	3.38498			1.18989	1.92412	1.89738			1.50909	1.49235	1.11889			4.11149	7.77964	7.56265			2.49287	2.77012	1.16104			4.25849	3.74014	1.41999			1.55563	2.58034			1.28247	1.79338			0.545564	0.469421			0.813353	1.13623			0.734839	0.905816
3.31241	4.23191	3.4778			1.16439	1.89243	1.87625			1.48964	1.48899	1.11217			4.1954	7.87795	7.77782			2.52926	2.77012	1.14596			4.26241	3.78888	1.41024			1.5565	2.59079			1.28756	1.79752			0.545282	0.469699			0.815383	1.13901			0.740091	0.907339
3.41279	4.33284	3.55375			1.16269	1.89947	1.88611			1.49936	1.45542	1.10412			4.25309	8.15977	7.99932			2.36549	2.82665	1.16104			4.30555	3.84573	1.40374			1.56143	2.59638			1.28883	1.80312			0.54486	0.471091			0.821247	1.13732			0.742261	0.907787
3.51171	4.45638	3.70202			1.16439	1.90299	1.87906			1.50585	1.47388	1.08531			4.4209	8.40227	8.22082			2.31091	2.90203	1.19119			4.31731	3.89446	1.37125			1.56886	2.61242			1.29479	1.80596			0.54275	0.474801			0.8226	1.14228			0.746029	0.911552
3.62082	4.59498	3.80087			1.1219	1.91003	1.87484			1.52044	1.47724	1.07859			4.53627	8.612	8.49295			2.20173	2.86434	1.22135			4.28202	3.94319	1.32576			1.5731	2.62826			1.2986	1.81002			0.547252	0.477676			0.823052	1.14736			0.743745	0.909221
3.73865	4.70044	3.88284			1.11	1.89067	1.88611			1.4945	1.50242	1.06651			4.66738	8.77585	8.56256			2.18353	3.03394	1.17612			4.34868	3.99598	1.32901			1.58073	2.64348			1.29694	1.82644			0.543875	0.479902			0.822826	1.15195			0.748655	0.911283
3.88994	4.8752	4.00339			1.0896	1.89595	1.90019			1.46857	1.4806	1.06919			4.80898	8.99213	8.84102			2.20173	3.05278	1.17612			4.44671	4.01223	1.3355			1.58681	2.64596			1.30221	1.82812			0.540218	0.481015			0.826209	1.15449			0.75071	0.911731
3.97286	5.01079	4.12635			1.0692	1.88363	1.89174			1.49126	1.51249	1.05173			5.01875	9.31328	9.15112			2.07436	3.01509	1.19119			4.43495	4.11375	1.31276			1.59511	2.64917			1.30495	1.83043			0.537685	0.483149			0.827337	1.15522			0.75482	0.914151
4.09506	5.19309	4.26859			1.0505	1.85018	1.88329			1.4864	1.49906	1.01949			5.1079	9.58855	9.47388			1.92879	2.93972	1.20627			4.44279	4.16248	1.29326			1.59656	2.66346			1.30661	1.83403			0.532902	0.482499			0.828803	1.15703			0.759958	0.912537
4.22453	5.34223	4.43254			1.0284	1.80265	1.86216			1.47991	1.49067	0.989943			5.31242	9.75895	9.64475			1.83781	2.93972	1.17612			4.4624	4.20309	1.28026			1.6093	2.66822			1.31658	1.83856			0.532058	0.482035			0.827901	1.16465			0.762698	0.912627
4.38018	5.52151	4.59046			1.01651	1.81497	1.84948			1.47343	1.49738	0.977854			5.46451	9.92936	10.0434			1.76502	2.99625	1.13088			4.47416	4.23152	1.24452			1.61461	2.68354			1.33055	1.84262			0.530792	0.483705			0.835232	1.16985			0.767951	0.916481
4.52711	5.7249	4.78092			1.00801	1.79737	1.85934			1.47181	1.48227	0.965765			5.61135	10.1915	10.2333			1.67404	2.88318	1.19119			4.41142	4.26807	1.20878			1.62233	2.69223			1.33055	1.84699			0.53248	0.486951			0.835457	1.16586			0.772061	0.919438
4.7075	5.93582	4.98585			0.97061	1.82553	1.85794			1.50423	1.50074	0.953677			5.78965	10.5389	10.4611			1.61945	3.03394	1.23643			4.4624	4.29243	1.17303			1.62995	2.6971			1.33807	1.84975			0.53234	0.487786			0.834893	1.16465			0.771833	0.924547
4.87625	6.14372	5.22213			0.946812	1.82201	1.85371			1.52854	1.54774	0.945617			5.96271	10.9583	10.8915			1.56486	3.12816	1.26659			4.54867	4.35741	1.14379			1.63651	2.70786			1.34579	1.85106			0.533465	0.489641			0.836134	1.17046			0.777656	0.928849
5.07263	6.3682	5.44996			0.936613	1.83258	1.87202			1.54637	1.57292	0.91741			6.13577	11.1156	11.1826			1.47388	3.20354	1.28167			4.54475	4.35741	1.12429			1.64424	2.71552			1.34736	1.85819			0.53445	0.489641			0.835908	1.17082			0.78051	0.934585
5.27921	6.5761	5.64404			0.909415	1.83786	1.86639			1.54799	1.58971	0.906664			6.4714	11.4368	11.3914			1.56486	3.22238	1.29674			4.54475	4.46706	1.09505			1.64974	2.71842			1.34657	1.86325			0.537404	0.488064			0.836472	1.17058			0.78051	0.930193
5.51196	6.81263	5.8996			0.890717	1.82377	1.87906			1.58527	1.60314	0.882487			6.66544	11.889	11.7838			1.51028	3.26007	1.29674			4.55651	4.41832	1.08205			1.65688	2.72473			1.34814	1.87062			0.535716	0.490661			0.836134	1.173			0.781195	0.932165
5.73163	7.07176	6.19374			0.866919	1.81497	1.92414			1.59662	1.61489	0.860995			7.08498	12.1774	12.1698			1.47388	3.37314	1.31182			4.67023	4.40614	1.07555			1.66103	2.72194			1.3456	1.87376			0.53853	0.493166			0.840081	1.17675			0.781423	0.934136
6.00948	7.37909	6.5361			0.834622	1.79209	1.99879			1.59176	1.64846	0.843534			7.40488	12.6296	12.5812			1.49208	3.46736	1.35706			4.76041	4.49142	1.03331			1.66576	2.72111			1.34706	1.87729			0.541343	0.495206			0.841885	1.18098			0.780738	0.933688
6.34407	7.7015	6.90738			0.815924	1.81145	2.01711			1.59662	1.69379	0.826072			7.68807	13.0229	12.8976			1.49208	3.52389	1.43245			4.84276	4.58482	1.00082			1.67705	2.72743			1.34951	1.88143			0.545564	0.49363			0.838502	1.18316			0.785876	0.934495
6.69029	8.00281	7.20152			0.788727	1.80089	2.07204			1.58852	1.71393	0.81264			8.00272	13.3768	13.4862			1.51028	3.46736	1.49276			4.92511	4.63355	0.958574			1.68352	2.73695			1.35478	1.88826			0.544297	0.494743			0.838502	1.18352			0.788731	0.932971
7.04961	8.43067	7.59933			0.775128	1.82905	2.1636			1.6258	1.7324	0.780403			8.32787	13.8487	13.9039			1.4193	3.39198	1.59831			5.0349	4.7229	0.929329			1.69355	2.75113			1.36182	1.8947			0.545986	0.496134			0.840419	1.18921			0.785534	0.938797
7.3842	8.8073	8.00316			0.758129	1.86074	2.21008			1.62742	1.77604	0.765628			8.81034	14.3599	14.3279			1.47388	3.4862	1.71894			5.16823	4.84472	0.906583			1.69848	2.76624			1.36661	1.90344			0.549503	0.498082			0.842111	1.19138			0.785762	0.944891
7.77843	9.20353	8.48053			0.744531	1.83258	2.28192			1.65984	1.78108	0.753539			9.18268	14.7138	14.8975			1.45569	3.56158	1.8848			5.37997	4.9828	0.890336			1.69655	2.76728			1.36827	1.91012			0.551613	0.498824			0.844818	1.19054			0.784278	0.949193
8.0941	9.6103	8.93982			0.742831	1.80265	2.35939			1.67605	1.83816	0.740107			9.61271	15.1464	15.3025			1.4011	3.61811	1.91496			5.63094	5.08432	0.874089			1.70079	2.76945			1.37452	1.91779			0.548518	0.499751			0.849329	1.19538			0.791243	0.957618
8.55525	10.0909	9.5305			0.703734	1.81145	2.43968			1.71981	1.87676	0.719959			10.0794	15.5199	16.0493			1.31012	3.59927	2.02051			5.77602	5.20209	0.831847			1.70157	2.77401			1.38546	1.91748			0.554286	0.50003			0.852374	1.19634			0.792955	0.962995
8.95239	10.5218	10.0898			0.686736	1.84314	2.61435			1.796	1.91034	0.694438			10.5619	15.8739	16.6505			1.32832	3.80656	2.15621			5.96032	5.27925	0.809101			1.70572	2.79326			1.38615	1.92523			0.554145	0.502441			0.855644	1.19816			0.798892	0.965504
9.43973	10.9978	10.6998			0.662938	1.88187	2.72704			1.82679	1.95566	0.671603			11.1126	16.3916	17.258			1.21914	3.8254	2.26176			6.21128	5.35234	0.786355			1.70379	2.80941			1.38742	1.92814			0.554005	0.503276			0.862073	1.20662			0.800262	0.968731
9.92851	11.5507	11.3447			0.635741	1.91883	2.93551			1.94026	2.02281	0.660858			11.7838	16.7849	18.0175			1.29192	3.90078	2.62364			6.54459	5.5026	0.757111			1.71006	2.81976			1.39553	1.93144			0.562164	0.504111			0.864554	1.21049			0.79992	0.97357
10.4842	12.1021	11.9933			0.623842	1.92764	3.1313			2.044	2.06981	0.638023			12.3922	17.532	18.8781			1.34651	4.03269	2.84982			6.90927	5.60412	0.70512			1.70745	2.83394			1.39611	1.93819			0.56343	0.503832			0.869403	1.21364			0.806542	0.978679
11.0312	12.6686	12.731			0.594945	1.93468	3.32287			2.18016	2.09835	0.613845			13.0687	17.9056	19.7009			1.3829	4.03269	3.28709			7.30531	5.72595	0.692123			1.71633	2.84367			1.39807	1.94501			0.562867	0.505409			0.872335	1.21449			0.807341	0.980382
11.6524	13.2998	13.4869			0.571147	2.0139	3.54825			2.26445	2.15543	0.609816			13.6665	18.679	20.454			1.4011	4.05153	3.37757			7.77195	5.89245	0.685624			1.72791	2.85692			1.40471	1.95407			0.562164	0.502441			0.87335	1.21715			0.809511	0.983698
12.2328	13.8814	14.2765			0.554148	2.0139	3.82011			2.38277	2.19907	0.588324			14.3273	19.4393	21.1374			1.4193	4.08922	3.58866			8.19544	6.06301	0.656379			1.73139	2.87006			1.40716	1.95683			0.563852	0.503183			0.878764	1.22223			0.81442	0.983698
12.9369	14.5021	15.2348			0.525251	2.07199	4.14408			2.58377	2.236	0.568176			15.0353	20.1995	21.9728			1.3829	4.23998	4.02594			8.71697	6.22545	0.636883			1.731	2.88021			1.40403	1.96526			0.562445	0.503369			0.882373	1.22223			0.812251	0.986297
13.6555	15.168	16.151			0.496354	2.1336	4.47651			2.76694	2.32329	0.550715			15.8429	21.0384	23.074			1.36471	4.22113	4.28227			9.20321	6.38789	0.610888			1.72193	2.88632			1.40286	1.97546			0.565681	0.504203			0.888688	1.22453			0.81522	0.987552
14.3858	15.9393	17.2251			0.462357	2.17585	4.87796			2.93875	2.37533	0.526537			16.6295	21.9232	23.9853			1.25553	4.25882	4.64415			9.63847	6.48941	0.578394			1.72743	2.89874			1.41409	1.97846			0.56751	0.505595			0.891395	1.23396			0.817046	0.995797
15.199	16.6911	18.2389			0.452158	2.25859	5.3104			3.1592	2.46766	0.519821			17.4791	22.6573	24.9789			1.29192	4.57918	5.05127			10.1522	6.72901	0.5459			1.73004	2.91602			1.42748	1.98336			0.571027	0.504389			0.892748	1.24158			0.817617	1.00037
16.0878	17.4775	19.4034			0.436859	2.32197	5.69213			3.46069	2.55159	0.515791			18.2657	23.6601	25.9725			1.25553	4.65455	5.48854			10.756	6.98891	0.506907			1.72898	2.92979			1.43696	1.99472			0.568917	0.504203			0.895568	1.24182			0.825952	1.00028
17.0741	18.3076	20.5739			0.411362	2.3783	6.15556			3.80595	2.61874	0.496986			19.2149	24.2761	27.004			1.20094	4.69224	5.91074			11.3364	7.12292	0.506907			1.7312	2.93497			1.43706	1.99748			0.568495	0.506058			0.896583	1.24218			0.826523	1.00772
18.0124	19.1679	21.8276			0.401163	2.43111	6.68237			4.10096	2.66239	0.479525			20.3949	25.0561	28.1368			1.16455	4.99375	6.43848			12.0108	7.24069	0.484161			1.72965	2.94273			1.43227	2.00392			0.569339	0.510696			0.898725	1.24472			0.825381	1.01623
19.0002	20.1215	23.1898			0.380765	2.49096	7.23172			4.45595	2.76814	0.470122			21.5014	26.2161	29.3583			1.10996	5.12566	6.96623			12.6029	7.48841	0.464664			1.73448	2.94863			1.4393	2.00683			0.574966	0.509398			0.903349	1.25089			0.82561	1.0234
20.0811	21.0375	24.5737			0.367166	2.54026	7.69092			4.83038	2.85711	0.458033			22.7443	27.0616	30.6303			1.09177	5.42717	7.29795			13.4931	7.73613	0.43217			1.73457	2.95443			1.44311	2.01282			0.579749	0.510232			0.901883	1.25041			0.825838	1.02349
21.2376	22.068	25.9949			0.334869	2.60891	8.29239			5.24372	2.94944	0.436542			23.8771	27.9464	31.7125			1.00079	5.55908	7.72015			14.246	7.92699	0.389928			1.74789	2.95888			1.44536	2.0155			0.580171	0.510418			0.898049	1.2538			0.829035	1.02564
22.493	23.1647	27.5295			0.312771	2.74094	8.96852			5.77701	3.05016	0.413708			25.078	29.2244	33.0605			1.00079	5.70984	8.3836			15.1126	8.12598	0.386679			1.75436	2.9683			1.44565	2.01573			0.583688	0.510603			0.899064	1.25791			0.831661	1.02466
23.9041	24.3775	29.2497			0.297472	2.87825	9.65873			6.28436	3.11731	0.392216			26.4625	30.4107	34.6173			1.00079	5.91712	9.18276			15.9556	8.3737	0.363933			1.75629	2.98093			1.44995	2.01657			0.587487	0.507821			0.903124	1.26565			0.831889	1.02233
25.0679	25.4863	30.7541			0.295772	3.00148	10.3222			6.86952	3.1576	0.370725			27.7945	31.5773	35.8577			1.01898	6.31285	9.95176			16.7791	8.57675	0.337938			1.75619	2.98558			1.45083	2.02332			0.585377	0.509212			0.906958	1.2648			0.834972	1.02188
26.5459	26.6976	32.4731			0.277074	3.0895	10.9828			7.41091	3.26335	0.353263			29.0898	32.7046	37.25			0.964394	6.27517	10.5247			17.5477	8.78386	0.305444			1.75503	2.9891			1.45523	2.02754			0.587909	0.507079			0.90459	1.26105			0.834515	1.02412
28.0326	28.0354	34.3163			0.263475	3.16696	11.7251			8.05604	3.37079	0.335802			30.4586	33.8516	38.617			0.928001	6.63321	11.4445			18.3633	9.10467	0.276199			1.75938	2.99407			1.45826	2.03368			0.592411	0.509769			0.908537	1.26154			0.833945	1.026
29.5644	29.3552	36.2547			0.249877	3.32187	12.5632			8.79681	3.50005	0.319683			31.8064	35.1886	40.0409			0.891609	6.8405	12.2588			19.2456	9.35239	0.259952			1.76691	3.00504			1.46363	2.03897			0.593958	0.509954			0.911018	1.26347			0.835771	1.02824
31.1253	30.8421	38.21			0.229479	3.4627	13.414			9.5781	3.63938	0.308937			33.1332	36.211	41.4079			0.837021	6.93472	12.9976			20.1945	9.62041	0.250204			1.77347	3.02098			1.46696	2.04725			0.594662	0.509027			0.912146	1.26625			0.830862	1.03075
32.7823	32.3427	40.375			0.21588	3.57889	14.2874			10.3399	3.81396	0.299535			34.6487	37.9347	42.8445			0.782432	7.25507	13.4952			21.2454	9.84377	0.240456			1.78109	3.01695			1.47047	2.05485			0.596068	0.509676			0.910454	1.26662			0.834515	1.03433
34.4872	33.8522	42.5521			0.202281	3.72676	15.217			11.3093	3.97679	0.282073			36.3164	39.2521	44.6101			0.727844	7.53774	14.5205			22.2845	10.0874	0.21771			1.77984	3.02533			1.47585	2.05692			0.599726	0.511438			0.915416	1.27363			0.833716	1.04177
36.1762	35.4718	44.7582			0.183583	3.84823	16.0425			12.1327	4.13123	0.275357			37.7271	40.5891	46.6036			0.673256	7.68849	15.3498			23.3276	10.3879	0.204712			1.78727	3.03703			1.47585	2.06321			0.600992	0.508748			0.912372	1.28065			0.834744	1.03998
37.9291	37.0642	46.8485			0.176784	3.96618	17.075			13.1506	4.29239	0.274014			39.2584	41.7688	48.5908			0.673256	7.8204	16.0585			24.4569	10.6275	0.191715			1.79461	3.04759			1.48044	2.07103			0.603806	0.511438			0.910905	1.28343			0.836456	1.04545
39.7926	38.8028	49.134			0.163185	4.0806	18.0694			14.1751	4.49383	0.271328			40.816	43.0338	50.3438			0.673256	8.31036	17.0537			25.7431	10.9565	0.188465			1.80812	3.05111			1.49422	2.07425			0.606479	0.516168			0.912033	1.28137			0.837598	1.05056
41.7376	40.4811	51.2955			0.154686	4.232	19.0512			15.1914	4.72549	0.256552			42.3211	44.2856	52.0209			0.618668	8.55533	17.883			27.0057	11.2813	0.185216			1.81294	3.05442			1.49774	2.08637			0.604509	0.517838			0.914627	1.27968			0.836685	1.05208
43.7204	42.2166	53.7534			0.134287	4.36051	19.9725			16.2369	4.88664	0.244464			44.0097	45.7799	54.1283			0.564079	8.51764	18.9988			28.2527	11.7199	0.159221			1.8197	3.06539			1.49353	2.09212			0.604509	0.520806			0.920943	1.27593			0.842394	1.05683
45.5868	43.9431	56.0908			0.122389	4.52951	21.0402			17.2467	5.0629	0.228345			45.604	46.9138	55.9952			0.582275	8.61186	19.8583			29.3154	12.0001	0.139724			1.83196	3.07792			1.49901	2.09143			0.602118	0.522661			0.919364	1.27968			0.8352	1.06239
47.7282	45.7148	58.5102			0.118989	4.6985	21.991			18.4106	5.22237	0.220286			47.151	48.3294	57.9824			0.582275	9.0076	20.8685			30.4133	12.3819	0.120228			1.84093	3.0982			1.50975	2.10708			0.60465	0.523589			0.921055	1.28536			0.838055	1.06283
49.6542	47.5603	60.8947			0.10709	4.8763	22.9868			19.5939	5.45235	0.216256			48.7033	50.099	59.8114			0.618668	9.1772	21.6375			31.4681	12.6946	0.11048			1.84508	3.11373			1.51962	2.11943			0.601977	0.523032			0.922296	1.29359			0.844106	1.06705
51.7388	49.436	63.261			0.10369	5.07523	23.8898			20.7074	5.6454	0.200138			50.1927	51.3705	61.4125			0.600471	9.45986	22.2105			32.6837	12.9951	0.100731			1.85116	3.1247			1.51913	2.13224			0.598179	0.528412			0.92895	1.29516			0.845819	1.0692
53.8147	51.2424	65.6647			0.0951911	5.24951	24.9363			21.9004	5.86027	0.188049			51.6716	53.0025	63.3237			0.564079	9.59177	23.5525			33.6131	13.2956	0.0942327			1.85348	3.12232			1.52353	2.13868			0.592973	0.527206			0.929965	1.30339			0.851299	1.07395
55.8513	53.2054	68.0456			0.0883918	5.42907	26.0012			23.0286	6.09025	0.177303			53.1977	54.4443	65.5261			0.545883	9.51639	24.4873			34.7895	13.6205	0.0877338			1.85753	3.13661			1.52988	2.14497			0.593395	0.527948			0.932671	1.30593			0.849815	1.0744
57.92	55.1202	70.395			0.0798926	5.56286	27.0154			24.2022	6.37563	0.163871			54.7814	55.6962	67.3044			0.473099	9.70484	25.4222			35.8756	13.9656	0.0747362			1.86371	3.14779			1.53477	2.15471			0.592833	0.528968			0.932897	1.31197			0.852555	1.07825
59.9013	56.9868	72.6529			0.0628941	5.69841	28.0113			25.4308	6.64925	0.159842			56.4806	57.1446	69.0131			0.41851	9.89328	26.2515			36.8011	14.1443	0.064988			1.8641	3.15679			1.53584	2.16806			0.593255	0.53138			0.93707	1.30641			0.852669	1.08372
62.0107	59.0418	75.2471			0.0560948	5.82692	29.1283			26.5379	6.98835	0.153126			58.0801	58.5603	71.0509			0.382118	9.85559	26.6888			37.9422	14.5139	0.064988			1.87095	3.16466			1.54171	2.18079			0.595506	0.52971			0.941468	1.31512			0.848787	1.08434
63.7694	60.9265	77.4591			0.0526951	5.97831	30.096			27.7115	7.27037	0.149096			59.711	60.4413	72.8419			0.363922	10.1383	27.3824			39.0166	14.8103	0.0584892			1.88079	3.17677			1.54786	2.18945			0.595646	0.528783			0.945415	1.326			0.84776	1.08883
65.7289	62.7404	79.7327			0.0492954	6.14203	31.0933			28.7651	7.52888	0.14641			61.321	62.0077	74.886			0.363922	10.3267	28.1514			40.0988	15.0296	0.048741			1.88803	3.19095			1.55421	2.19613			0.591848	0.524794			0.937295	1.32697			0.851984	1.09214
67.799	64.5784	82.1014			0.0475956	6.24766	31.9864			29.715	7.732	0.134321			62.7946	63.6593	76.9048			0.272942	10.4021	28.8601			41.1262	15.3382	0.0454916			1.89054	3.19416			1.55441	2.20694			0.587909	0.523681			0.936506	1.32927			0.856437	1.09698
69.7527	66.3305	84.3183			0.0458957	6.4413	32.9033			30.6697	7.91834	0.126261			64.0795	65.1077	78.7465			0.236549	10.7413	29.8553			42.0908	15.6428	0.0389928			1.89585	3.20285			1.5592	2.21438			0.588049	0.522197			0.940904	1.3329			0.858949	1.10119
71.5028	67.9726	86.3543			0.0441959	6.64198	33.7485			31.5823	8.14496	0.119545			65.422	66.3596	80.8412			0.200157	10.8355	30.7901			42.9692	15.919	0.0357434			1.89247	3.21952			1.56047	2.21944			0.588049	0.522105			0.943273	1.33883			0.860548	1.10585
73.3037	69.6404	88.347			0.0373965	6.76873	34.612			32.3765	8.33465	0.114173			67.0949	67.7425	82.7208			0.181961	11.0428	31.333			43.9142	16.1423	0.032494			1.89537	3.23246			1.56496	2.2278			0.58397	0.522383			0.942709	1.33858			0.863973	1.10863
75.2821	71.4513	90.4373			0.0356967	6.97294	35.5938			33.3799	8.57638	0.107457			68.8465	69.0467	84.4675			0.163765	11.2501	32.1321			44.573	16.3535	0.0292446			1.89653	3.24788			1.57239	2.23639			0.583688	0.527021			0.94316	1.33798			0.85952	1.11643
76.8838	73.1009	92.3914			0.032297	7.08385	36.3981			34.0331	8.77278	0.0980541			70.2257	70.9802	86.0876			0.163765	11.3443	32.9162			45.2161	16.5484	0.0292446			1.90483	3.25854			1.58089	2.24483			0.582282	0.525073			0.949137	1.34512			0.866713	1.11957
78.5189	74.7928	94.1658			0.032297	7.21764	37.1503			34.8533	8.90372	0.0859652			71.5053	72.4745	87.5179			0.145569	11.2312	33.3233			45.8239	16.7352	0.0259952			1.90878	3.28318			1.58441	2.24698			0.577076	0.520899			0.94925	1.34911			0.870595	1.11974
80.2428	76.3084	96.1067			0.032297	7.37607	37.8193			35.7043	9.08838	0.0805924			73.0052	74.1392	89.2392			0.145569	11.382	34.3486			46.4238	16.9504	0.0194964			1.91168	3.30481			1.58704	2.25005			0.578764	0.520435			0.95049	1.34886			0.878131	1.12297
81.6451	77.821	97.7015			0.0305972	7.49754	38.6222			36.4013	9.27135	0.0725331			74.4211	75.6925	90.1252			0.127373	11.6458	34.5899			47.0042	17.0357	0.0194964			1.9139	3.30543			1.59936	2.25856			0.577498	0.520157			0.950265	1.35479			0.880528	1.12109
83.1144	79.2597	99.3337			0.0271975	7.60492	39.3575			37.2653	9.46104	0.0644739			75.5539	77.2524	91.5998			0.109177	11.9662	35.1629			47.7257	17.2469	0.0194964			1.91998	3.31817			1.59799	2.27459			0.580171	0.519971			0.952859	1.35697			0.885552	1.12449
84.2098	80.6834	101.011			0.0237978	7.71583	40.1351			38.0482	9.68263	0.0564147			76.6027	78.9302	92.7959			0.0727844	12.1169	35.9469			48.2276	17.3078	0.0194964			1.92288	3.32251			1.59711	2.27421			0.581719	0.518395			0.956693	1.35552			0.888749	1.12566
85.4929	81.7711	102.593			0.0237978	7.80385	40.7957			38.763	9.82532	0.0496986			77.8142	79.933	94.5299			0.0363922	12.1169	36.7612			48.7139	17.4743	0.016247			1.93967	3.32262			1.6058	2.2818			0.58397	0.518766			0.957595	1.35261			0.891604	1.12584
86.8138	82.8935	104.077			0.0203981	7.88659	41.5859			39.5573	10.0083	0.0483554			78.9889	81.2241	96.207			0.0181961	12.1358	37.3945			49.3295	17.5921	0.016247			1.9417	3.3397			1.61216	2.28402			0.584814	0.518673			0.96064	1.35092			0.893887	1.12414
87.9426	84.1334	105.495			0.0152986	8.01686	42.1832			40.3288	10.1527	0.0496986			79.9328	82.4301	97.3145			0.0181961	12.2677	37.8317			49.9451	17.6855	0.016247			1.95202	3.35895			1.6104	2.28993			0.58608	0.520064			0.96752	1.35153			0.897427	1.12674
88.9566	84.9861	106.888			0.0135987	8.13128	42.7551			40.9545	10.2718	0.0496986			80.966	83.6884	98.4853			0.0181961	12.7576	38.2992			50.2432	17.7748	0.016247			1.95337	3.36827			1.61724	2.30481			0.587205	0.520713			0.972031	1.35515			0.896627	1.13014
89.812	86.0241	108.04			0.0135987	8.30556	43.372			41.5672	10.3474	0.0510418			81.868	85.0058	99.5928			0.0181961	12.8895	38.6761			50.7843	17.8642	0.016247			1.96042	3.38151			1.62476	2.31532			0.585517	0.519229			0.976091	1.36144			0.89697	1.13175
90.535	86.7714	109.164			0.0135987	8.37774	43.9355			42.0584	10.4045	0.0483554			82.7542	85.9037	100.605			0.0181961	12.8707	39.0229			51.3529	18.055	0.016247			1.97239	3.39445			1.6358	2.32322			0.585517	0.520157			0.968535	1.37088			0.899368	1.13606
91.4107	87.5367	109.937			0.0101991	8.49392	44.2679			42.6225	10.4934	0.0443258			83.7506	87.0113	101.46			0.0181961	13.0591	39.7618			51.7685	18.1484	0.0129976			1.97509	3.41278			1.64352	2.32276			0.584954	0.523589			0.96673	1.37027			0.901879	1.14206
92.3708	88.302	111.043			0.0101991	8.63124	44.7426			43.2141	10.5673	0.0416394			83.9761	87.9485	102.257			0	13.1534	40.3348			52.0783	18.2378	0.00974821			1.98455	3.42706			1.65144	2.33219			0.585095	0.526279			0.966392	1.36955			0.904277	1.14771
93.0444	89.102	111.896			0.0101991	8.71397	45.2905			43.7425	10.6697	0.0335802			84.359	88.7023	102.782			0	13.2287	40.8324			52.4391	18.2256	0.00974821			1.98503	3.43441			1.65603	2.34032			0.587065	0.529525			0.973046	1.37717			0.90325	1.15192
93.5055	89.6504	112.504			0.00849921	8.79847	45.7652			44.2191	10.7133	0.0308937			85.1037	89.1873	103.092			0	13.4172	41.0284			52.639	18.2215	0.00974821			1.99526	3.46008			1.66248	2.34684			0.584673	0.535368			0.971129	1.37959			0.901879	1.15228
93.9739	90.1611	113.267			0.00679937	8.8108	46.1822			44.6908	10.856	0.0295505			86.0424	89.8689	103.997			0	13.3418	41.3149			52.6979	18.4002	0.00974821			2.00385	3.45946			1.66795	2.35045			0.582704	0.540006			0.964475	1.3814			0.908388	1.15497
94.5486	90.6899	113.749			0.00339968	8.81432	46.4794			45.156	10.9299	0.0268641			86.8552	90.4194	104.238			0	13.8129	41.7974			52.7685	18.4611	0.0064988			2.0136	3.47436			1.67616	2.35927			0.582282	0.537873			0.967633	1.37886			0.904848	1.15389
94.8642	91.1765	114.284			0.00339968	8.86009	46.7879			45.7087	11.0239	0.0228345			86.8552	91.0158	104.478			0	13.8694	42.1593			52.7488	18.5302	0.0064988			2.02277	3.48316			1.67938	2.36632			0.584954	0.538522			0.96955	1.38104			0.906447	1.15264
95.145	91.3528	114.596			0.00509953	8.85657	46.8879			46.0135	11.0675	0.0228345			87.1751	91.7368	104.883			0	13.9825	42.2799			52.8979	18.4571	0.0064988			2.03358	3.4931			1.6916	2.37116			0.582282	0.537594			0.978798	1.37862			0.911356	1.15604
95.4316	91.6827	115.019			0.00339968	8.94635	46.8484			46.3474	11.0994	0.0214913			87.343	91.8416	105.137			0	14.1144	42.2346			52.8077	18.6033	0.0032494			2.04091	3.50656			1.69678	2.37668			0.582704	0.538522			0.981843	1.37838			0.910329	1.16124
95.6861	91.7069	115.377			0.00169984	8.9974	47.0851			46.5208	11.1313	0.0214913			87.6838	91.9858	105.586			0	14.039	42.4307			52.5057	18.6073	0			2.05221	3.51484			1.70322	2.39048			0.586643	0.540655			0.987369	1.38479			0.912155	1.16438
95.5843	91.9464	115.587			0.00169984	9.01852	47.1358			46.7186	11.1162	0.0214913			87.5842	91.9596	105.364			0	13.9825	42.4005			52.494	18.587	0			2.06379	3.53192			1.71231	2.39961			0.586643	0.541304			0.987594	1.39471			0.913297	1.16357
95.8113	91.8876	115.785			0.00169984	9.09246	47.2428			46.9293	11.1364	0.0201481			87.7101	91.6516	105.966			0	14.0202	42.6418			52.4116	18.4936	0.0032494			2.07315	3.54775			1.71905	2.40345			0.589316	0.54251			0.987143	1.3935			0.91147	1.17226
95.8418	91.8937	115.878			0.00169984	9.14351	47.3175			46.9617	11.1615	0.0174617			87.5999	91.6188	105.706			0	14.1709	42.5965			52.1842	18.3758	0.0032494			2.07354	3.56504			1.7255	2.4115			0.591567	0.54251			0.991767	1.39458			0.914211	1.17522
95.6803	91.8018	115.641			0.00339968	9.13999	47.2034			46.7413	11.1632	0.0161185			87.8149	91.6516	105.478			0	14.2086	42.1442			51.9646	18.3474	0.0064988			2.08319	3.58699			1.73557	2.43121			0.589316	0.543902			0.990978	1.39628			0.913754	1.17961
95.5829	92.0036	115.389			0.00509953	9.18048	47.0907			46.563	11.2539	0.0161185			87.4374	91.7237	104.801			0	14.1521	42.2196			51.5921	18.4652	0.0129976			2.0855	3.61121			1.74006	2.4365			0.587346	0.541954			0.996278	1.39966			0.912726	1.18391
95.1537	91.7701	115.107			0.00509953	9.19984	46.8541			46.3506	11.175	0.0188049			87.0335	91.4943	104.434			0	14.4536	42.1291			51.0196	18.4165	0.016247			2.09757	3.62849			1.75335	2.44954			0.59016	0.541026			0.992444	1.40946			0.914667	1.18875
94.9239	91.6391	114.863			0.00509953	9.2016	46.7188			46.0637	11.1884	0.0161185			86.871	91.042	104.13			0	14.3594	42.114			50.651	18.2459	0.0259952			2.10683	3.6492			1.76547	2.46473			0.592129	0.543067			0.991993	1.40982			0.917978	1.19216
94.6417	91.4869	114.528			0.00509953	9.10654	46.5399			45.8968	11.1297	0.0147753			86.3465	90.734	103.751			0	14.3029	41.722			50.353	18.2053	0.0292446			2.11513	3.67124			1.77025	2.47132			0.591004	0.542603			0.996391	1.41236			0.922888	1.19915
94.2154	91.0515	114.166			0.00679937	9.02204	46.1948			45.5353	11.0474	0.0147753			86.0424	90.3211	103.491			0.0181961	14.2463	41.4807			49.6667	18.0144	0.032494			2.12729	3.69226			1.77729	2.48406			0.597194	0.545386			0.997293	1.41321			0.923687	1.19987
93.9376	90.7005	113.752			0.00849921	9.05549	45.8427			45.1625	10.9937	0.0161185			84.9935	89.764	103.225			0.0181961	14.4159	41.2998			49.0785	17.8926	0.0357434			2.1411	3.70809			1.78638	2.49733			0.600852	0.549096			1.00632	1.41418			0.929282	1.20516
93.3673	90.2606	113.346			0.0118989	8.99036	45.5187			44.7021	10.9265	0.0174617			84.3328	89.4166	102.801			0.0181961	14.3594	40.8927			48.3962	17.584	0.0357434			2.15432	3.73563			1.79244	2.51696			0.603243	0.54891			1.0097	1.41757			0.932479	1.20838
92.7912	89.7257	112.711			0.0152986	8.84424	45.199			44.2807	10.8594	0.0161185			84.1177	88.4598	102.263			0.0181961	14.2086	40.9982			47.8081	17.5068	0.0357434			2.15895	3.75364			1.7938	2.52962			0.606479	0.551229			1.01376	1.42204			0.936132	1.20955
92.0377	89.0267	112.038			0.0152986	8.78439	44.6454			43.6647	10.71	0.0201481			83.5094	87.8961	102.175			0.0181961	13.9071	40.2745			47.0709	17.4824	0.0357434			2.1714	3.77848			1.81159	2.5448			0.608448	0.553826			1.0168	1.42047			0.941727	1.21241
91.3438	88.2147	111.155			0.0186983	8.66116	44.0369			43.1379	10.6344	0.0214913			82.4868	87.4767	101.555			0.0363922	13.681	39.6713			46.2592	17.2063	0.0422422			2.18202	3.79142			1.82038	2.56206			0.613091	0.550394			1.02628	1.42857			0.946751	1.22156
90.5379	87.496	110.214			0.0203981	8.62243	43.4326			42.569	10.5035	0.0228345			81.5166	86.5722	100.472			0.0363922	13.7187	39.234			45.522	16.7718	0.0454916			2.18877	3.81637			1.83338	2.57709			0.617733	0.55262			1.03248	1.42736			0.946865	1.22416
89.6447	86.7021	109.297			0.0288973	8.58194	42.9959			42.026	10.3776	0.0255209			80.4782	85.5498	99.9092			0.0545883	13.2664	38.8118			44.8161	16.6418	0.048741			2.19958	3.83759			1.83875	2.59197			0.621813	0.555774			1.03203	1.4391			0.953716	1.2272
88.7835	85.6596	108.119			0.0339968	8.50625	42.3705			41.2868	10.2685	0.0268641			79.8122	84.5732	99.0359			0.0545883	13.1722	38.4047			44.0162	16.386	0.048741			2.20451	3.86212			1.84628	2.608			0.623642	0.557443			1.03271	1.44466			0.952916	1.23643
87.6531	84.6667	106.967			0.0373965	8.43935	41.8268			40.6222	10.1292	0.0282073			78.9574	82.9806	97.9031			0.0545883	13.0591	37.8619			43.2868	16.2114	0.048741			2.21097	3.87982			1.85048	2.61981			0.629691	0.560968			1.02876	1.45071			0.95166	1.23823
86.5926	83.4419	105.554			0.042496	8.32317	41.3507			39.969	9.98311	0.0282073			78.3858	81.7288	96.8335			0.0545883	12.9272	37.3191			42.6281	16.0083	0.0584892			2.2158	3.90031			1.85908	2.63477			0.630113	0.562916			1.0265	1.45712			0.954172	1.23885
85.4638	82.2337	104.165			0.0441959	8.17529	40.5464			39.2866	9.83707	0.0295505			77.1691	80.903	95.5488			0.0545883	13.1157	37.0024			41.9262	15.7281	0.064988			2.22014	3.91884			1.86748	2.64957			0.635459	0.56171			1.02256	1.4576			0.955428	1.24083
84.3582	80.935	102.509			0.0509953	8.02566	40.09			38.4988	9.71788	0.0335802			76.1098	80.2607	94.6375			0.0545883	13.191	36.1731			41.0713	15.3667	0.0747362			2.22844	3.92712			1.87403	2.66238			0.634756	0.566348			1.03045	1.45954			0.961251	1.2462
82.9107	79.6077	100.991			0.0560948	7.92884	39.3364			37.818	9.59198	0.032237			74.8354	79.2841	93.106			0.0727844	12.9084	35.6755			40.2792	15.1433	0.081235			2.23771	3.95745			1.88194	2.68309			0.633912	0.567182			1.0344	1.47091			0.966617	1.24889
81.5389	78.2368	99.1975			0.0628941	7.72111	38.4941			36.9006	9.43922	0.0349234			74.117	78.0716	92.2516			0.0727844	12.6069	35.4644			39.3734	14.9403	0.0942327			2.25238	3.96863			1.89816	2.69229			0.634052	0.570058			1.03823	1.47611			0.969358	1.25723
80.1889	76.7317	97.4652			0.0662938	7.58908	37.7545			36.0933	9.22435	0.038953			72.7272	76.7608	91.0492			0.109177	12.2488	34.6351			38.3656	14.725	0.103981			2.27226	3.99254			1.9006	2.7048			0.636444	0.571913			1.0441	1.48457			0.97598	1.26377
78.7095	74.9992	95.7703			0.0662938	7.44121	37.1038			35.3007	8.98766	0.0429826			71.5211	75.4303	89.7961			0.127373	12.1169	33.5495			37.6441	14.3636	0.113729			2.27757	4.01904			1.90735	2.72129			0.640946	0.575716			1.04331	1.48953			0.976094	1.27031
77.2926	73.4625	93.9935			0.0764929	7.25108	36.3882			34.5065	8.79796	0.0416394			70.3306	74.2441	88.0938			0.145569	11.8342	33.3836			36.6717	13.99	0.113729			2.28905	4.04088			1.91497	2.73225			0.642212	0.578313			1.04759	1.49123			0.974381	1.2782
75.5091	71.7722	92.0623			0.0781927	7.05568	35.6149			33.602	8.57974	0.0483554			69.1559	72.9464	86.48			0.145569	11.5893	32.5091			35.609	13.7301	0.116978			2.29629	4.07049			1.92464	2.73908			0.645448	0.582023			1.04895	1.4957			0.968216	1.28277
73.8391	70.0426	89.9202			0.0815924	6.94125	34.6556			32.7494	8.40515	0.0537283			67.9445	71.4455	84.4865			0.163765	11.2878	32.2226			34.5699	13.3768	0.123477			2.3043	4.09098			1.93392	2.74798			0.647558	0.586104			1.04511	1.50163			0.972669	1.29066
72.0963	68.3011	87.8491			0.0900916	6.76521	33.7865			31.6779	8.23561	0.0577579			66.4551	69.8856	82.6069			0.181961	10.9486	31.4083			33.4719	13.121	0.136475			2.3099	4.10692			1.9434	2.75396			0.648965	0.585547			1.04883	1.50199			0.978035	1.29809
70.1935	66.5881	85.6359			0.0985908	6.53988	32.9019			30.7426	8.08117	0.0577579			65.1808	68.6404	80.5817			0.181961	10.4775	30.6544			32.2524	12.7839	0.149472			2.31811	4.13673			1.95141	2.76148			0.647558	0.583229			1.04917	1.50949			0.976094	1.30096
68.25	64.6959	83.319			0.0985908	6.41137	32.0328			29.8301	7.83104	0.0644739			63.6337	66.9167	78.6642			0.236549	10.1194	30.0513			31.1544	12.6052	0.165719			2.33316	4.13684			1.96392	2.76247			0.647417	0.583321			1.05368	1.51771			0.97598	1.30768
66.2497	62.8262	80.9719			0.101991	6.29695	31.1158			28.7862	7.64471	0.0698467			62.1863	65.3568	76.9112			0.272942	10.0817	29.0863			30.1428	12.3413	0.181967			2.35063	4.16261			1.97721	2.77306			0.649809	0.585176			1.0618	1.52413			0.981803	1.30885
64.3993	60.9672	78.5525			0.10879	6.14907	30.1988			28.0324	7.48188	0.0698467			60.7756	63.928	74.5506			0.272942	9.96866	28.453			29.0801	12.057	0.198214			2.35951	4.18601			1.97584	2.78694			0.650934	0.584342			1.06022	1.52933			0.982488	1.32041
62.3249	59.2391	76.2392			0.10879	5.99768	29.2762			26.8978	7.29387	0.077906			59.3229	61.988	72.5634			0.254745	9.76137	27.6237			28.0214	11.8336	0.211211			2.36434	4.20381			1.98258	2.794			0.650512	0.584898			1.06135	1.53356			0.982945	1.31916
60.3785	57.3092	73.856			0.117289	5.8058	28.4184			25.7923	7.09578	0.0832788			57.7654	60.6379	70.6712			0.291138	9.42217	26.6134			26.9901	11.5859	0.21771			2.37273	4.22089			1.9861	2.80405			0.653326	0.586197			1.06451	1.54033			0.98363	1.32444
58.3709	55.3553	71.4944			0.127488	5.61391	27.4704			24.6512	6.8742	0.0899948			56.1397	59.6548	68.6018			0.291138	9.19604	25.377			25.7941	11.2489	0.230708			2.38895	4.24439			1.98854	2.81279			0.65417	0.587124			1.06485	1.53779			0.981575	1.33179
56.3649	53.4871	69.1859			0.134287	5.40266	26.514			23.5765	6.67275	0.0926812			54.4143	57.8262	66.507			0.309334	8.91337	24.4873			24.704	10.9646	0.259952			2.4096	4.26478			2.00349	2.82583			0.655014	0.591298			1.07263	1.5413			0.987512	1.33529
54.4912	51.5994	66.699			0.142787	5.18261	25.5942			22.5277	6.4411	0.0993973			52.5107	56.7317	64.4565			0.345726	8.53649	23.8842			23.6452	10.7169	0.2697			2.4263	4.28579			2.00818	2.84769			0.659234	0.593524			1.07748	1.55013			0.99813	1.34246
52.4226	49.7599	64.4062			0.142787	4.98193	24.5053			21.3688	6.23462	0.106113			50.5441	55.2898	62.2479			0.382118	8.27267	23.0247			22.363	10.3067	0.292446			2.43798	4.3009			2.01121	2.85965			0.66247	0.597327			1.07951	1.54965			1.00121	1.34667
50.2899	47.9114	61.9507			0.154686	4.83053	23.5799			20.2422	6.03989	0.116859			49.1334	53.6513	60.2101			0.400314	7.89578	21.9542			21.316	10.0103	0.315192			2.4484	4.31736			2.01659	2.86333			0.663174	0.605026			1.08334	1.55811			1.00315	1.3559
48.2082	46.0463	59.7266			0.159785	4.67034	22.5037			19.0978	5.8032	0.126261			47.7331	51.672	58.1786			0.400314	7.42467	21.2455			20.2416	9.79097	0.321691			2.46211	4.34127			2.02245	2.87461			0.669223	0.607252			1.08143	1.56634			0.999843	1.36253
46.2283	44.2972	57.2529			0.164885	4.41684	21.5008			17.8919	5.59001	0.135664			46.0602	50.1187	56.2041			0.436706	7.27392	20.19			19.0338	9.53919	0.334688			2.46925	4.35918			2.02597	2.88481			0.676257	0.609663			1.08346	1.57154			1.00156	1.36692
44.2615	42.5978	55.0433			0.176784	4.29889	20.526			16.8707	5.37178	0.145066			44.1828	48.7489	54.065			0.454903	7.10432	19.1647			18.0378	9.23462	0.344437			2.48537	4.38703			2.03007	2.89746			0.681462	0.613095			1.08391	1.58097			1.00532	1.37194
42.2482	40.9165	52.7227			0.178483	4.12285	19.5048			15.7992	5.21566	0.154469			42.5046	46.881	52.2171			0.473099	6.89703	18.5615			17.1242	8.86507	0.350935			2.48759	4.407			2.04463	2.89562			0.686949	0.614857			1.08616	1.58847			1.00532	1.37777
40.3716	39.3361	50.3576			0.185283	3.95386	18.4681			14.7521	5.01086	0.170587			40.7845	45.2163	50.2679			0.509491	6.70859	17.7473			16.136	8.55644	0.354185			2.51027	4.42978			2.05743	2.90375			0.694827	0.615043			1.09067	1.59476			1.00658	1.38216
38.4994	37.712	48.0684			0.197182	3.84999	17.5102			13.739	4.87321	0.185362			39.3161	43.5188	48.1225			0.564079	6.31285	16.4807			15.3714	8.37776	0.373681			2.5203	4.44758			2.06017	2.91319			0.697922	0.619402			1.09733	1.59936			1.01845	1.39112
36.8031	36.0217	45.7864			0.21928	3.70564	16.6101			12.7243	4.6852	0.193422			37.638	42.0113	46.4328			0.600471	6.19979	15.4705			14.4812	8.23969	0.406175			2.53227	4.46994			2.06241	2.93336			0.699188	0.620237			1.09778	1.59875			1.02702	1.39775
35.008	34.5302	43.7407			0.234578	3.55777	15.7861			11.7502	4.53076	0.202824			35.9126	40.7202	44.9012			0.600471	5.93597	14.6411			13.6421	8.02446	0.43217			2.54405	4.49551			2.0716	2.95115			0.706222	0.624782			1.10184	1.60262			1.0341	1.39668
33.3191	32.9649	41.5504			0.244777	3.42398	14.8494			10.9202	4.36961	0.217599			34.2921	39.1603	43.1546			0.618668	5.70984	13.9928			12.8108	7.75237	0.441919			2.55573	4.52966			2.07785	2.96028			0.708754	0.628956			1.10319	1.61145			1.03855	1.40591
31.6592	31.4749	39.4963			0.246477	3.32011	13.9535			10.0579	4.16816	0.231032			32.9653	37.8889	41.5344			0.65506	5.63446	13.1484			12.1481	7.51684	0.458166			2.56412	4.54923			2.08499	2.97056			0.717195	0.63415			1.10364	1.61145			1.0478	1.41191
30.1754	30.0241	37.6085			0.260076	3.20041	13.1802			9.23608	4.0238	0.245807			31.3658	36.578	39.7245			0.65506	5.46486	12.3643			11.4971	7.25693	0.480911			2.57339	4.58639			2.08655	2.98797			0.719024	0.636561			1.10206	1.61351			1.05579	1.41398
28.7469	28.6426	35.7484			0.283874	3.07366	12.3182			8.42724	3.86097	0.261925			29.9971	35.2672	38.1866			0.636864	5.20104	11.4294			10.7952	7.0417	0.516655			2.57792	4.60657			2.1016	2.99579			0.719305	0.639529			1.09755	1.62028			1.06116	1.4233
27.2674	27.3741	33.9474			0.297472	2.96627	11.5913			7.62163	3.69813	0.272671			28.5549	33.8974	36.6298			0.673256	4.99375	10.7509			10.1718	6.78586	0.539401			2.59829	4.62303			2.11323	3.00247			0.724229	0.646486			1.10285	1.63117			1.06218	1.42518
25.9262	26.0347	32.1139			0.312771	2.87473	10.849			7.06727	3.57559	0.276701			27.2072	32.7833	35.2312			0.727844	4.91837	10.2081			9.61494	6.68434	0.565396			2.60833	4.64798			2.12026	3.01014			0.730701	0.650474			1.10703	1.63141			1.06618	1.43262
24.5558	24.8024	30.3816			0.31957	2.75326	10.0531			6.45456	3.44801	0.286103			26.0167	31.7215	33.7566			0.709648	4.72993	9.54464			9.08949	6.56251	0.601139			2.62174	4.67292			2.13169	3.02034			0.729857	0.655668			1.11109	1.64012			1.07189	1.44006
23.2684	23.6679	28.7072			0.32637	2.66876	9.3587			5.92938	3.34057	0.299535			24.6952	30.391	32.2504			0.74604	4.56033	9.06213			8.63854	6.3554	0.617386			2.62995	4.687			2.14547	3.02916			0.730138	0.659657			1.11594	1.655			1.07623	1.44319
22.042	22.5832	27.1582			0.336569	2.59131	8.68962			5.39123	3.20964	0.325056			23.6306	29.5587	30.972			0.74604	4.40958	8.51931			8.25818	6.24982	0.623885			2.64085	4.70439			2.14713	3.0366			0.730138	0.660028			1.11379	1.66213			1.0768	1.44696
20.7182	21.5211	25.7791			0.346768	2.52265	8.08956			4.87901	3.13913	0.335802			22.524	28.3462	29.643			0.74604	4.29651	7.87093			7.74058	6.14829	0.643382			2.65436	4.72313			2.15915	3.03951			0.72859	0.661605			1.11255	1.66624			1.08296	1.45099
19.7028	20.5901	24.2831			0.355267	2.46808	7.55006			4.49647	3.05352	0.353263			21.4857	27.2254	28.3963			0.74604	4.08922	7.43366			7.48177	6.0224	0.646631			2.67048	4.74911			2.17127	3.05784			0.731263	0.661326			1.11887	1.67338			1.08296	1.45404
18.6292	19.6545	23.0439			0.375665	2.38534	7.00071			4.09286	2.96119	0.369382			20.2218	26.3538	27.2825			0.800629	3.93847	7.01146			7.14454	5.96961	0.688873			2.68264	4.78617			2.17723	3.06935			0.729575	0.660863			1.12406	1.68124			1.08787	1.45941
17.5789	18.7686	21.7444			0.402862	2.32197	6.46967			3.8092	2.86551	0.373411			18.9842	25.4559	26.2636			0.818825	3.93847	6.45356			6.75634	5.88433	0.737614			2.69239	4.8166			2.18866	3.08032			0.735484	0.658544			1.12586	1.67459			1.08913	1.47026
16.6159	17.9777	20.5992			0.43006	2.2762	5.99216			3.50608	2.76814	0.415051			17.9773	24.3941	25.1751			0.782432	3.84425	6.04645			6.49753	5.77468	0.773358			2.71005	4.84496			2.19833	3.09335			0.737031	0.659471			1.1315	1.6729			1.09027	1.47214
15.7576	17.122	19.4395			0.436859	2.19698	5.53296			3.23539	2.6691	0.429826			17.0071	23.3848	24.1498			0.873413	3.67465	5.47347			6.23481	5.71783	0.796103			2.72193	4.87684			2.20742	3.10471			0.739564	0.662903			1.13398	1.67774			1.09016	1.47384
14.9866	16.334	18.3932			0.462357	2.15825	5.17517			3.04249	2.59524	0.441915			16.21	22.5917	23.1246			0.873413	3.52389	5.14174			6.09364	5.65692	0.838346			2.73158	4.90614			2.21406	3.12028			0.740689	0.666335			1.13421	1.67858			1.08844	1.47546
14.1516	15.5762	17.3263			0.477656	2.07903	4.78218			2.8415	2.50963	0.448631			15.4181	21.7725	22.1943			0.909805	3.42967	4.93064			5.87013	5.5026	0.87084			2.74258	4.9228			2.21963	3.13546			0.737875	0.670138			1.13454	1.68415			1.09278	1.47904
13.3137	14.8531	16.4077			0.484455	1.99277	4.39763			2.60322	2.44248	0.463406			14.558	21.2023	21.6437			1.01898	3.29776	4.67431			5.70544	5.42544	0.913082			2.75358	4.95044			2.23283	3.15341			0.738579	0.67088			1.13105	1.68511			1.09335	1.48101
12.5863	14.2188	15.4687			0.482755	1.94524	4.02435			2.44761	2.40387	0.478182			13.7976	20.5338	20.7008			1.01898	3.18469	4.41798			5.48193	5.30767	0.913082			2.76208	4.96969			2.2424	3.16123			0.741111	0.671529			1.14018	1.69951			1.09096	1.48684
11.9259	13.5529	14.5899			0.492954	1.89067	3.69474			2.25148	2.33169	0.487584			13.2103	19.59	19.8527			1.03718	3.29776	4.05609			5.30939	5.21427	0.92608			2.77781	4.98781			2.24768	3.17481			0.739986	0.671715			1.14379	1.70568			1.09381	1.49795
11.2625	12.988	13.8148			0.516752	1.83081	3.44824			2.15908	2.27293	0.488927			12.5075	18.9543	19.0996			1.07357	3.3166	3.61882			5.2741	5.14117	0.952075			2.78736	5.00012			2.26097	3.18815			0.74294	0.674312			1.14966	1.70531			1.10306	1.50207
10.7432	12.4275	13.0312			0.54055	1.7692	3.23131			2.06345	2.2444	0.503702			11.9097	18.2005	18.3276			1.05537	3.18469	3.33233			5.13293	5.15336	0.981319			2.79518	5.01389			2.26683	3.19905			0.741674	0.676723			1.15169	1.711			1.101	1.50638
10.1671	11.9078	12.285			0.549049	1.68998	2.97495			1.95647	2.21754	0.513105			11.3538	17.5714	17.7074			1.05537	3.16585	3.076			4.99961	5.13305	1.01056			2.81497	5.03656			2.27347	3.21001			0.749552	0.683494			1.16127	1.71898			1.10032	1.51534
9.59829	11.37	11.5943			0.559248	1.66534	2.77634			1.85435	2.16214	0.517134			10.7612	17.0012	16.9796			1.12816	3.10932	2.81966			4.91334	5.00716	1.02356			2.83437	5.06202			2.28227	3.22474			0.757993	0.68637			1.16849	1.72164			1.09735	1.52224
9.13132	10.8125	10.9506			0.579646	1.61076	2.5904			1.78141	2.12017	0.519821			10.1843	16.1622	16.4416			1.16455	3.10932	2.63872			4.88197	4.92594	1.0593			2.84836	5.09908			2.28285	3.23563			0.764605	0.687483			1.1739	1.72515			1.10352	1.52708
8.67163	10.3726	10.4033			0.588145	1.5738	2.41996			1.70198	2.08156	0.542655			9.7071	15.5658	15.8214			1.21914	3.03394	2.53317			4.81139	4.85691	1.08205			2.86853	5.12941			2.29868	3.24591			0.767278	0.694254			1.17864	1.73241			1.10557	1.53658
8.19302	9.91914	9.83549			0.611943	1.57204	2.28615			1.65497	2.0312	0.573549			9.15646	14.8383	15.2012			1.32832	3.07163	2.38239			4.71728	4.84472	1.0983			2.87741	5.15518			2.30288	3.25734			0.773609	0.697129			1.17875	1.74051			1.10877	1.54151
7.77988	9.48827	9.28338			0.637441	1.54387	2.1467			1.59338	1.97413	0.59504			8.76314	14.137	14.5874			1.4011	3.07163	2.24668			4.66238	4.79599	1.12104			2.89073	5.17806			2.31432	3.27145			0.782894	0.702972			1.18518	1.73809			1.11699	1.55173
7.36965	9.06041	8.79396			0.64934	1.53331	2.04387			1.52692	1.93216	0.597727			8.20725	13.5079	14.157			1.4011	2.99625	2.02051			4.54475	4.71884	1.16654			2.90569	5.21439			2.32253	3.28196			0.791335	0.712804			1.19251	1.7393			1.11996	1.56105
7.09471	8.71089	8.31538			0.668038	1.52275	1.91569			1.49612	1.89691	0.617875			7.8454	13.0556	13.6191			1.43749	3.01509	1.89988			4.5369	4.56452	1.20878			2.91727	5.244			2.3277	3.29339			0.798791	0.715958			1.19815	1.74414			1.11687	1.57279
6.74557	8.29056	7.92842			0.693535	1.49282	1.8678			1.46208	1.87341	0.640709			7.39439	12.5641	13.0622			1.43749	3.01509	1.86972			4.43887	4.51985	1.24452			2.93136	5.28012			2.3364	3.29155			0.804137	0.72245			1.20627	1.75055			1.12509	1.58085
6.46772	8.00733	7.47878			0.703734	1.49106	1.77765			1.45398	1.85326	0.648769			7.08498	11.9742	12.6065			1.54667	2.99625	1.82449			4.42319	4.46299	1.28026			2.95009	5.30911			2.35252	3.30666			0.80906	0.72885			1.21067	1.75454			1.1316	1.58524
6.21023	7.6804	7.08097			0.703734	1.47521	1.72553			1.4248	1.84991	0.671603			6.7913	11.5023	12.1002			1.78322	2.95856	1.79433			4.44671	4.43051	1.30301			2.96389	5.3355			2.36356	3.31486			0.810608	0.73692			1.20954	1.77002			1.13822	1.58641
5.96147	7.38964	6.69643			0.702035	1.46817	1.65792			1.41832	1.84319	0.658171			6.52384	11.1746	11.7648			1.91059	2.90203	1.76417			4.41534	4.34117	1.31926			2.98223	5.35693			2.37314	3.32598			0.811171	0.74805			1.2127	1.78526			1.14039	1.5891
5.67926	7.15763	6.35889			0.719033	1.46113	1.61002			1.3859	1.84319	0.675633			6.1987	10.8273	11.3724			1.94698	2.92087	1.73402			4.32123	4.28837	1.33875			2.99661	5.38353			2.3836	3.33542			0.813	0.753986			1.2145	1.78635			1.14188	1.5951
5.4305	6.90001	6.02497			0.725832	1.45233	1.55509			1.35672	1.81801	0.713243			5.92076	10.3816	10.9864			2.03796	2.93972	1.73402			4.26634	4.30462	1.355			3.01639	5.40299			2.39513	3.35728			0.818486	0.757789			1.21744	1.79445			1.15364	1.60093
5.2472	6.63486	5.77303			0.75303	1.46113	1.52128			1.3551	1.80122	0.73742			5.67428	10.1784	10.6636			2.11075	2.93972	1.56816			4.23889	4.36553	1.38749			3.02788	5.42721			2.40363	3.35705			0.827349	0.763911			1.22116	1.8028			1.15535	1.60747
5.03481	6.45708	5.47287			0.775128	1.47521	1.51987			1.35024	1.76429	0.756225			5.3334	9.6803	10.3852			2.03796	3.05278	1.59831			4.0938	4.30056	1.41024			3.03792	5.44367			2.40441	3.35659			0.829741	0.767343			1.22601	1.82094			1.15706	1.61303
4.80206	6.24014	5.20404			0.800625	1.46993	1.50015			1.34862	1.73911	0.773687			5.0135	9.38537	10.1067			2.12894	3.05278	1.58323			4.08596	4.21934	1.45248			3.05741	5.4622			2.41819	3.36126			0.838885	0.771609			1.22465	1.82143			1.16768	1.62002
4.62021	6.01717	4.94728			0.814224	1.49106	1.48607			1.31782	1.72065	0.799208			4.82995	9.20841	9.82828			2.25632	3.01509	1.56816			4.05851	4.19497	1.45898			3.0689	5.48942			2.42444	3.36134			0.846341	0.773001			1.2321	1.83183			1.17054	1.61966
4.47765	5.80475	4.71462			0.809125	1.49986	1.48888			1.30323	1.724	0.828758			4.67787	8.84794	9.56881			2.29271	3.03394	1.55308			3.97616	4.18685	1.51097			3.08569	5.51333			2.42932	3.37062			0.853516	0.776803			1.23029	1.84078			1.17225	1.62826
4.30308	5.60889	4.51933			0.829523	1.49458	1.47198			1.30161	1.70722	0.827415			4.47859	8.54646	9.27136			2.31091	3.07163	1.64355			4.00753	4.13	1.52397			3.10866	5.54729			2.43372	3.38704			0.859284	0.781812			1.23458	1.8484			1.17796	1.62907
4.12415	5.45372	4.33731			0.86012	1.51922	1.46071			1.32268	1.68875	0.840847			4.34224	8.2843	9.11315			2.31091	3.03394	1.68878			4.02322	4.10969	1.56296			3.11841	5.5741			2.44769	3.39371			0.871945	0.782832			1.23198	1.85699			1.18401	1.63651
3.95831	5.34374	4.13599			0.868619	1.49106	1.44944			1.32592	1.69547	0.862339			4.13247	8.16632	8.87899			2.3473	3.12816	1.79433			4.00361	4.14624	1.57271			3.1242	5.59501			2.44672	3.39816			0.876166	0.787841			1.23469	1.85771			1.18869	1.63794
3.8012	5.18254	3.97446			0.897516	1.47521	1.40437			1.29513	1.69715	0.889203			4.03807	8.09423	8.65116			2.45647	3.16585	1.76417			3.92911	4.15436	1.58571			3.13598	5.60546			2.45424	3.40751			0.877854	0.793684			1.23898	1.85965			1.19406	1.64915
3.68482	5.07557	3.81654			0.916215	1.49634	1.40578			1.31944	1.68875	0.895919			3.94892	7.92382	8.40435			2.49287	3.24123	1.80941			3.96832	4.13406	1.62795			3.14698	5.62513			2.4559	3.41956			0.884606	0.794705			1.2427	1.86799			1.20136	1.65148
3.59463	4.94601	3.68635			0.916215	1.49986	1.41141			1.32268	1.7005	0.897262			3.79159	7.75342	8.22082			2.47467	3.20354	1.85465			3.96048	4.0569	1.68644			3.16039	5.66156			2.45991	3.42331			0.889108	0.79925			1.24867	1.87174			1.20479	1.65703
3.50589	4.83603	3.60438			0.906016	1.49458	1.41705			1.32268	1.7005	0.910694			3.63951	7.62889	7.9297			2.43828	3.29776	1.93004			3.99577	4.12594	1.73193			3.1714	5.69427			2.46372	3.42554			0.892063	0.804907			1.24597	1.87586			1.20605	1.66124
3.36915	4.75468	3.46575			0.928114	1.49106	1.42831			1.32755	1.68875	0.925469			3.49267	7.45849	7.67023			2.52926	3.39198	1.97527			4.01537	4.17061	1.77092			3.17999	5.71166			2.46753	3.43597			0.897127	0.802218			1.24461	1.88819			1.21255	1.6677
3.23531	4.60252	3.35966			0.960411	1.4893	1.4424			1.32592	1.66357	0.934872			3.22521	7.23565	7.58163			2.71122	3.29776	1.96019			3.98008	4.25589	1.80017			3.19215	5.74075			2.47603	3.4428			0.902473	0.807783			1.25409	1.89073			1.22717	1.66528
3.11894	4.52418	3.24032			0.997807	1.51746	1.44663			1.34538	1.66021	0.937558			3.16228	7.09802	7.52468			2.76581	3.29776	1.96019			4.04674	4.31274	1.79692			3.20315	5.75669			2.4815	3.4497			0.905005	0.80769			1.25262	1.90101			1.22865	1.67505
3.0142	4.41269	3.13183			1.00631	1.51394	1.4593			1.34213	1.64679	0.961736			3.06789	6.89484	7.31583			2.67483	3.39198	1.96019			4.07811	4.32086	1.79367			3.2129	5.77315			2.48688	3.45438			0.91429	0.810194			1.26018	1.90924			1.23002	1.67827
2.97055	4.27409	3.0378			1.0352	1.51394	1.4748			1.35348	1.65014	0.99263			2.99447	6.73099	7.25888			2.52926	3.44851	1.89988			4.08596	4.28431	1.79367			3.22767	5.78992			2.49059	3.4612			0.918792	0.813626			1.26762	1.91734			1.23527	1.67809
2.90364	4.13247	2.95101			1.0556	1.50162	1.49734			1.3551	1.63671	1.00472			2.83714	6.59991	7.11332			2.56565	3.41083	1.93004			4.10948	4.27213	1.83266			3.23471	5.81031			2.48844	3.46374			0.928218	0.815667			1.27055	1.91904			1.24304	1.68759
2.84108	4.01346	2.88953			1.0709	1.51746	1.53396			1.38104	1.62328	1.01681			2.75323	6.39673	6.92979			2.69302	3.42967	2.00543			4.19183	4.28837	1.85541			3.24774	5.82201			2.48922	3.47317			0.936659	0.817058			1.27946	1.92653			1.25137	1.69458
2.77853	3.91553	2.84975			1.1049	1.52979	1.55931			1.39238	1.61489	1.01009			2.75847	6.32464	6.78423			2.63844	3.46736	2.05066			4.21928	4.32086	1.85216			3.25498	5.84499			2.49108	3.47217			0.942708	0.822159			1.28341	1.92774			1.25423	1.70426
2.72325	3.82815	2.79188			1.1083	1.54739	1.57199			1.41183	1.59307	1.0074			2.74274	6.10836	6.61336			2.58385	3.44851	2.14114			4.25849	4.30868	1.86191			3.26241	5.86093			2.49704	3.47946			0.944256	0.82791			1.28724	1.93222			1.25514	1.71009
2.67233	3.70763	2.72558			1.1151	1.53507	1.58326			1.41508	1.58803	1.01143			2.76372	6.04937	6.34756			2.69302	3.33545	2.0959			4.37613	4.32086	1.87166			3.27641	5.88649			2.50837	3.49418			0.950023	0.832455			1.29469	1.93343			1.25788	1.70982
2.61851	3.59915	2.69424			1.13719	1.54739	1.60016			1.43129	1.56285	1.02218			2.72176	5.78066	6.13239			2.8022	3.39198	2.08082			4.37613	4.34523	1.92365			3.27998	5.90192			2.51013	3.50477			0.952978	0.840246			1.29965	1.94407			1.26188	1.71
2.54141	3.53287	2.64361			1.15419	1.52627	1.60016			1.45884	1.56789	1.03158			2.66408	5.6037	6.05012			2.85679	3.3166	2.03559			4.32908	4.31274	2.00813			3.29011	5.92666			2.52088	3.51719			0.956495	0.849243			1.30157	1.94492			1.26096	1.71224
2.51959	3.45	2.60624			1.18139	1.54387	1.60298			1.46857	1.55949	1.03964			2.62212	5.52505	5.96785			2.85679	3.46736	2.11098			4.32908	4.3168	1.98863			3.30816	5.94643			2.52968	3.52778			0.959168	0.856571			1.30811	1.94625			1.25994	1.71403
2.46867	3.36714	2.57008			1.18819	1.57028	1.64101			1.4864	1.57292	1.06113			2.56444	5.45951	5.86026			2.96596	3.46736	2.0959			4.333	4.32898	2.03737			3.31868	5.95854			2.53925	3.52709			0.96381	0.861116			1.31352	1.95447			1.25868	1.7264
2.43812	3.2873	2.54838			1.21199	1.56499	1.66073			1.4945	1.56117	1.07994			2.51199	5.41363	5.77166			3.11153	3.52389	2.08082			4.33692	4.30868	2.04712			3.33229	5.97427			2.54169	3.53215			0.95959	0.867052			1.31533	1.95544			1.26142	1.72828
2.40903	3.23457	2.5315			1.21539	1.56147	1.71285			1.49612	1.52256	1.09471			2.44906	5.18424	5.65142			3.20251	3.44851	2.0959			4.34476	4.25589	2.10561			3.34522	5.98586			2.55098	3.5432			0.956213	0.867423			1.31499	1.96996			1.25959	1.73698
2.40321	3.15924	2.52668			1.20859	1.6002	1.73539			1.50099	1.51585	1.10412			2.42809	5.15802	5.59446			3.18432	3.42967	2.11098			4.34476	4.25589	2.11861			3.35343	6.00719			2.56339	3.5491			0.963388	0.870855			1.31476	1.97963			1.26336	1.73366
2.3683	3.08994	2.51583			1.23069	1.59668	1.75088			1.50261	1.49403	1.10949			2.3704	5.09248	5.54383			3.23891	3.44851	2.20145			4.29378	4.15842	2.13161			3.35893	6.01951			2.57032	3.55125			0.967609	0.874565			1.31894	1.98834			1.26724	1.74164
2.34066	3.0357	2.48087			1.25618	1.58436	1.77342			1.51719	1.46885	1.11217			2.30223	5.01383	5.43625			3.36628	3.56158	2.23161			4.34084	4.15842	2.12836			3.37321	6.03027			2.57902	3.55777			0.967187	0.875214			1.32367	1.99257			1.27501	1.74388
2.29411	2.99201	2.43747			1.28848	1.5738	1.78469			1.51071	1.47892	1.10009			2.23929	4.89586	5.46156			3.42087	3.42967	2.20145			4.34476	4.07314	2.10236			3.38344	6.0517			2.58381	3.56298			0.971688	0.876141			1.33044	2.00225			1.27718	1.75051
2.28101	2.91518	2.40493			1.29018	1.58612	1.80441			1.53016	1.48563	1.11352			2.18685	4.79755	5.38562			3.38448	3.46736	2.21653			4.28986	4.01223	2.07637			3.39222	6.06878			2.59749	3.5636			0.977316	0.885324			1.3336	2.00673			1.27992	1.74997
2.24028	2.88505	2.35671			1.29188	1.59668	1.81004			1.5253	1.48899	1.1068			2.22881	4.77789	5.36663			3.2753	3.54274	2.15621			4.32908	3.97568	2.06987			3.39657	6.08451			2.60589	3.56943			0.984209	0.890333			1.33134	2.01906			1.27215	1.75284
2.22428	2.82479	2.36876			1.28338	1.61781	1.83399			1.50909	1.49403	1.10546			2.18685	4.69924	5.20842			3.36628	3.61811	2.14114			4.26241	3.89446	2.10561			3.40072	6.10138			2.61498	3.57917			0.992087	0.896733			1.33303	2.01677			1.2782	1.75642
2.2301	2.75247	2.36153			1.31058	1.63541	1.85512			1.51071	1.48731	1.0974			2.15014	4.69269	5.11349			3.51185	3.56158	2.17129			4.21144	3.85385	2.11211			3.40506	6.10739			2.61469	3.57763			0.993775	0.898495			1.33112	2.02148			1.28049	1.75947
2.16754	2.74644	2.35068			1.31228	1.63893	1.88752			1.52692	1.48395	1.10009			2.13441	4.62059	5.04387			3.56644	3.58043	2.18637			4.15654	3.91883	2.12836			3.41191	6.13523			2.61469	3.58699			0.997996	0.902019			1.33315	2.02245			1.27843	1.7722
2.14281	2.75699	2.36153			1.33948	1.66886	1.90301			1.5253	1.45374	1.11217			2.12392	4.51573	4.95527			3.54824	3.69349	2.17129			4.11733	3.92695	2.11536			3.43054	6.14714			2.62534	3.58668			1.00376	0.901092			1.33033	2.03043			1.28506	1.78591
2.10935	2.6892	2.32175			1.35477	1.67766	1.91428			1.51395	1.45542	1.09606			2.11868	4.43053	4.91097			3.42087	3.69349	2.12606			4.06243	3.87822	2.13161			3.43102	6.15832			2.63188	3.58523			1.00545	0.906101			1.33236	2.04495			1.28665	1.78797
2.10499	2.64701	2.288			1.37517	1.68118	1.92414			1.53502	1.4487	1.09068			2.02952	4.41742	4.83503			3.51185	3.71234	2.08082			4.06243	3.78888	2.13486			3.43759	6.16815			2.6355	3.58147			1.00784	0.913706			1.33811	2.05608			1.28791	1.79272
2.08317	2.60784	2.28558			1.40917	1.6759	1.934			1.53016	1.45038	1.10143			1.9561	4.25357	4.79706			3.58463	3.71234	2.11098			4.01145	3.79294	2.14461			3.44405	6.18512			2.63872	3.58822			1.01122	0.917416			1.34623	2.05148			1.29396	1.79478
2.05698	2.60182	2.29041			1.44657	1.69878	1.94245			1.52206	1.46549	1.10949			1.96135	4.10938	4.74643			3.47546	3.8254	2.15621			3.9644	3.81324	2.14136			3.45139	6.19568			2.63941	3.58768			1.01825	0.923631			1.34634	2.05547			1.29453	1.80634
2.02498	2.57018	2.27715			1.44997	1.6847	1.95935			1.49936	1.47052	1.1162			1.94037	4.10938	4.72112			3.45726	3.84425	2.18637			3.9644	3.80106	2.11211			3.46963	6.21028			2.64742	3.59044			1.02262	0.927248			1.34566	2.05741			1.29716	1.81414
2.03662	2.53553	2.27956			1.49756	1.69526	1.99457			1.48153	1.47388	1.10143			1.89317	4.05039	4.72745			3.43906	3.78771	2.23161			3.98793	3.80106	2.07637			3.48169	6.21287			2.64625	3.58837			1.03359	0.92966			1.34995	2.05777			1.30252	1.82221
1.98861	2.54457	2.2892			1.51966	1.71463	2.0326			1.49288	1.46381	1.09606			1.86695	4.03073	4.5629			3.49365	3.71234	2.17129			4.00361	3.80106	2.08612			3.48642	6.22332			2.64488	3.59129			1.03978	0.933092			1.34826	2.06418			1.30218	1.82319
1.99007	2.51594	2.30487			1.53156	1.72519	2.05796			1.47829	1.44199	1.10143			1.79878	3.92586	4.5629			3.58463	3.73118	2.14114			3.9644	3.75233	2.10561			3.49897	6.2346			2.63833	3.59627			1.04301	0.939584			1.34781	2.06853			1.3104	1.82131
1.9697	2.47075	2.27353			1.54516	1.73575	2.09176			1.44749	1.45038	1.12292			1.78304	3.85377	4.41735			3.51185	3.80656	2.11098			3.92126	3.76451	2.09261			3.49135	6.24071			2.63501	3.5929			1.04963	0.941903			1.35322	2.06865			1.31611	1.82579
1.92897	2.43911	2.25906			1.55196	1.7516	2.10021			1.44263	1.45542	1.1068			1.78304	3.86032	4.43633			3.40267	3.88193	2.11098			3.89382	3.80512	2.06987			3.49694	6.24382			2.63042	3.58944			1.05961	0.951735			1.35638	2.06539			1.32273	1.83628
1.87805	2.41199	2.23737			1.58425	1.75512	2.1636			1.45074	1.46213	1.11486			1.76731	3.70303	4.3414			3.32989	3.8254	2.08082			3.87029	3.77263	2.06987			3.49714	6.24775			2.62612	3.59267			1.06088	0.955074			1.35965	2.07144			1.3233	1.84327
1.8766	2.38638	2.23013			1.59955	1.78504	2.21008			1.44425	1.47556	1.12695			1.73585	3.69647	4.34773			3.20251	3.78771	1.97527			3.88597	3.80918	2.00163			3.50177	6.25127			2.62534	3.59359			1.05708	0.964999			1.35773	2.07422			1.32182	1.84291
1.87078	2.36981	2.23013			1.61485	1.80969	2.25093			1.45884	1.4806	1.1377			1.74109	3.67026	4.33507			3.11153	3.67465	1.97527			3.84284	3.797	1.99838			3.5093	6.25137			2.62817	3.59274			1.06693	0.972975			1.35446	2.07845			1.32068	1.84757
1.8766	2.28996	2.21808			1.63695	1.85546	2.28615			1.44587	1.44534	1.15113			1.75682	3.67681	4.31609			3.14793	3.67465	1.99035			3.76833	3.76451	2.01138			3.51287	6.24371			2.63266	3.59512			1.07607	0.974274			1.35751	2.07845			1.32079	1.84927
1.85769	2.28092	2.25545			1.67434	1.86602	2.30023			1.44101	1.44702	1.14978			1.75158	3.6506	4.29077			3.16612	3.63696	2.00543			3.75265	3.7442	2.05687			3.51827	6.23688			2.62436	3.59435			1.08029	0.976407			1.36833	2.0851			1.32445	1.85591
1.86642	2.24326	2.2663			1.66924	1.88715	2.32277			1.44912	1.45709	1.16725			1.72536	3.6637	4.21483			3.18432	3.6558	2.05066			3.7801	3.73608	2.06012			3.52426	6.22612			2.62123	3.58906			1.07987	0.980952			1.37555	2.08341			1.3281	1.86872
1.86932	2.22216	2.23134			1.71684	1.87306	2.34108			1.4556	1.45038	1.16859			1.74633	3.58506	4.18319			3.20251	3.73118	2.06574			3.7801	3.76857	2.07962			3.52532	6.2198			2.61556	3.58868			1.07973	0.988372			1.3804	2.09611			1.3273	1.868
1.86351	2.21915	2.22411			1.74064	1.89067	2.35939			1.45722	1.46549	1.18202			1.76207	3.5785	4.20217			3.02055	3.69349	1.97527			3.76441	3.74014	2.06012			3.53343	6.21783			2.62025	3.58477			1.08705	0.993288			1.38615	2.10167			1.33198	1.87383
1.86205	2.23271	2.21687			1.76784	1.90651	2.38193			1.45398	1.44534	1.17396			1.75682	3.51951	4.17053			2.92957	3.6558	1.94512			3.73696	3.62644	2.04387			3.52657	6.20686			2.6267	3.57901			1.08747	0.996071			1.39145	2.10675			1.34112	1.87365
1.8475	2.19354	2.19035			1.77124	1.92236	2.41996			1.4637	1.45542	1.15784			1.73585	3.53262	4.08826			2.96596	3.59927	1.93004			3.76049	3.66705	2.02763			3.51769	6.20728			2.6267	3.57917			1.09042	1.00664			1.40341	2.10325			1.34214	1.87257
1.83587	2.18902	2.18915			1.80863	1.94172	2.45659			1.48315	1.46885	1.17531			1.73585	3.51296	4.01865			2.98416	3.52389	1.93004			3.74873	3.63862	2.04062			3.51258	6.20438			2.63306	3.58438			1.09718	1.00702			1.40374	2.09551			1.3466	1.88593
1.83587	2.17245	2.18674			1.82563	1.96813	2.48758			1.47019	1.47556	1.17128			1.72536	3.41465	3.98067			2.91138	3.42967	1.93004			3.71344	3.6508	2.03413			3.5119	6.1843			2.63569	3.58745			1.09886	1.00331			1.40126	2.09841			1.3458	1.887
1.81405	2.15738	2.18674			1.83243	1.97165	2.49744			1.46046	1.48731	1.17934			1.74633	3.52607	4.00599			2.87498	3.42967	1.83957			3.71344	3.62238	2.02438			3.51123	6.17405			2.63315	3.58515			1.10716	1.00739			1.39867	2.10869			1.35288	1.89534
1.7835	2.13328	2.18432			1.82393	1.9558	2.51293			1.47829	1.47388	1.17665			1.70962	3.49985	4.01865			3.02055	3.42967	1.86972			3.72128	3.59395	2.06012			3.50447	6.15914			2.62915	3.58515			1.10787	1.01054			1.40126	2.11377			1.35813	1.89803
1.79222	2.14232	2.1578			1.86133	1.98749	2.51152			1.50423	1.48227	1.17262			1.76731	3.57195	3.96802			2.96596	3.39198	1.8848			3.70167	3.58177	2.05037			3.48884	6.1431			2.62192	3.57802			1.10449	1.0098			1.40792	2.11982			1.36053	1.90116
1.7704	2.12424	2.13852			1.84773	2.00685	2.53265			1.53502	1.46213	1.19948			1.78829	3.53918	3.79082			2.89318	3.41083	1.83957			3.68599	3.56958	2.04712			3.47696	6.12147			2.61732	3.57249			1.10351	1.01277			1.40453	2.12514			1.36041	1.90072
1.78059	2.09561	2.112			1.84433	2.03326	2.53406			1.52206	1.4722	1.20083			1.80402	3.5785	3.82879			2.94777	3.3166	1.83957			3.68991	3.55334	2.04387			3.46471	6.09776			2.62475	3.56521			1.10112	1.01685			1.40544	2.12405			1.36783	1.90878
1.78641	2.08356	2.08789			1.85283	2.0403	2.54251			1.53827	1.48899	1.20754			1.83549	3.60472	3.81613			2.87498	3.3166	1.86972			3.66638	3.5574	1.98214			3.44589	6.0783			2.62983	3.55976			1.10309	1.01629			1.40577	2.12466			1.3684	1.91694
1.79368	2.07904	2.09391			1.85623	2.02798	2.54956			1.53178	1.49906	1.19008			1.81975	3.57195	3.83512			2.91138	3.24123	1.91496			3.64678	3.55334	1.96914			3.44946	6.05832			2.63325	3.56674			1.10252	1.01926			1.40442	2.13022			1.37046	1.92016
1.80241	2.06096	2.09753			1.88342	2.04558	2.56505			1.5561	1.5041	1.20889			1.8722	3.60472	3.75917			2.91138	3.20354	1.8848			3.62717	3.45182	1.98863			3.43817	6.03855			2.63989	3.55692			1.10168	1.01935			1.40803	2.14014			1.36703	1.9155
1.79659	2.02481	2.09271			1.86473	2.05615	2.54956			1.56744	1.50746	1.21695			1.85646	3.65715	3.70854			2.96596	3.27892	1.83957			3.61933	3.39902	1.99513			3.43971	6.00791			2.64361	3.55324			1.10365	1.0238			1.40758	2.13784			1.37297	1.92339
1.78495	2.03987	2.08548			1.88682	2.05263	2.52983			1.56906	1.4957	1.22232			1.88793	3.63093	3.60729			3.09334	3.33545	1.89988			3.60364	3.37466	2.01463			3.43575	5.987			2.64312	3.54634			1.11406	1.02408			1.40803	2.13457			1.37491	1.9285
1.79222	2.04288	2.09874			1.89702	2.03326	2.52983			1.55934	1.51585	1.23172			1.90891	3.70958	3.64526			3.14793	3.29776	1.86972			3.58404	3.36654	2.02113			3.41828	5.95378			2.64185	3.54527			1.11532	1.0264			1.40487	2.1301			1.37503	1.93477
1.76458	2.05644	2.10838			1.89532	2.03502	2.55237			1.59824	1.53264	1.23844			1.95086	3.62438	3.59463			3.09334	3.26007	1.80941			3.59188	3.39496	2.02763			3.4122	5.93835			2.64087	3.55041			1.11153	1.03002			1.40532	2.1382			1.38119	1.93791
1.7704	2.05343	2.09271			1.88512	2.0403	2.58195			1.59176	1.54606	1.23978			1.97708	3.64404	3.544			3.11153	3.18469	1.73402			3.54874	3.42339	1.98538			3.4068	5.92231			2.65182	3.55309			1.11476	1.03558			1.40149	2.12514			1.37548	1.93854
1.74713	2.04439	2.06137			1.91062	2.03326	2.58618			1.59014	1.55949	1.24918			2.06099	3.54573	3.44907			3.11153	3.3166	1.6737			3.45071	3.35841	1.96589			3.39232	5.91061			2.65465	3.54979			1.11856	1.03095			1.39889	2.12974			1.378	1.93719
1.76022	2.06247	2.0686			1.89872	2.0315	2.60308			1.60473	1.57964	1.2747			2.07148	3.59161	3.51236			2.98416	3.24123	1.61339			3.4115	3.26907	1.92365			3.38807	5.88142			2.65699	3.54151			1.1218	1.02881			1.39371	2.12393			1.38096	1.94633
1.71803	2.06247	2.09391			1.88852	2.03326	2.61998			1.59986	1.56957	1.25993			2.11343	3.5785	3.47439			2.98416	3.20354	1.62847			3.39581	3.22846	1.9269			3.37919	5.86072			2.65211	3.53844			1.12433	1.03326			1.3901	2.1122			1.38485	1.95682
1.71512	2.01125	2.08186			1.87153	2.0491	2.6059			1.58852	1.56957	1.2559			2.08721	3.63093	3.37946			3.07514	3.10932	1.65863			3.39581	3.19191	1.93014			3.37157	5.82459			2.65074	3.5333			1.13221	1.03642			1.39089	2.107			1.38564	1.96041
1.71221	2.0233	2.06137			1.90212	2.04206	2.5904			1.59986	1.5746	1.27873			2.15014	3.61783	3.33516			3.02055	3.09047	1.56816			3.34876	3.19191	1.95939			3.35951	5.78536			2.6525	3.53161			1.13038	1.03401			1.38525	2.10192			1.38188	1.96345
1.72094	2.01577	2.06739			1.88172	2.07023	2.55942			1.62256	1.56957	1.27202			2.16587	3.6637	3.31617			2.96596	3.09047	1.50784			3.27033	3.16349	1.95289			3.35497	5.75752			2.64761	3.51827			1.13178	1.03317			1.38412	2.09974			1.38211	1.96256
1.72094	2.02481	2.08548			1.87323	2.08607	2.54674			1.65497	1.55782	1.30157			2.18685	3.72924	3.37313			2.92957	3.18469	1.49276			3.25465	3.16755	1.98538			3.34011	5.7394			2.64322	3.51091			1.14023	1.03818			1.38863	2.09647			1.3837	1.97349
1.71367	2.02933	2.07583			1.85453	2.10016	2.55801			1.67118	1.54606	1.3056			2.18685	3.63749	3.25922			2.85679	3.26007	1.46261			3.2272	3.09039	1.96914			3.33132	5.70814			2.64009	3.50416			1.1429	1.03827			1.38863	2.09418			1.38211	1.97878
1.72676	2.02782	2.08186			1.85453	2.116	2.56223			1.65659	1.57796	1.32306			2.21307	3.67026	3.20859			2.74761	3.26007	1.38721			3.18799	3.02541	1.93664			3.33161	5.67502			2.64449	3.49672			1.15078	1.03735			1.38762	2.0868			1.38153	1.97896
1.72967	2.00522	2.08427			1.86133	2.11248	2.5735			1.63714	1.56621	1.32306			2.17636	3.60472	3.24656			2.784	3.18469	1.3269			3.15662	2.99699	1.91715			3.32823	5.65152			2.64732	3.49349			1.15556	1.04041			1.38694	2.08522			1.38222	1.98487
1.72385	2.00974	2.08186			1.84943	2.10544	2.54956			1.64363	1.57124	1.31231			2.17636	3.57195	3.24656			2.83859	3.18469	1.34198			3.16054	2.94013	1.91715			3.32418	5.62958			2.65074	3.49081			1.15387	1.04384			1.38525	2.08087			1.38804	1.99482
1.71512	1.98714	2.09271			1.86133	2.09135	2.55237			1.65984	1.57964	1.3338			2.1921	3.52607	3.20859			2.72942	3.18469	1.31182			3.12133	2.88734	1.94314			3.31791	5.59521			2.64752	3.49035			1.15894	1.04273			1.38829	2.07894			1.38667	1.99715
1.69767	1.98413	2.09512			1.87493	2.10192	2.54815			1.64363	1.54942	1.34052			2.21307	3.46053	3.15796			2.65663	3.14701	1.25151			3.12133	2.82237	1.93339			3.30662	5.56105			2.63999	3.48782			1.15865	1.04059			1.391	2.07785			1.38873	2.00441
1.69912	1.97961	2.07704			1.86473	2.13536	2.54251			1.6728	1.54103	1.3338			2.20258	3.48674	3.22124			2.60204	3.12816	1.19119			3.07035	2.78176	1.92365			3.28278	5.52617			2.64165	3.48069			1.15668	1.04356			1.39145	2.06732			1.38839	2.00674
1.70349	1.99919	2.05654			1.85963	2.13712	2.54956			1.65822	1.55949	1.32306			2.17636	3.42776	3.26554			2.60204	3.09047	1.14596			3.0429	2.79394	1.8749			3.27892	5.5034			2.6313	3.48015			1.16724	1.04365			1.38683	2.05741			1.39158	2.01651
1.71949	2.04439	2.03364			1.88172	2.13536	2.54251			1.66956	1.55782	1.31634			2.22356	3.41465	3.27187			2.51106	3.03394	1.16104			3.03506	2.78176	1.85866			3.26367	5.47576			2.631	3.46389			1.16836	1.04068			1.38593	2.04495			1.39387	2.01472
1.7064	2.0007	2.0252			1.87153	2.16177	2.56787			1.67605	1.57964	1.30963			2.26552	3.44087	3.31617			2.43828	2.88318	1.1158			3.0429	2.74927	1.84891			3.24629	5.45206			2.62485	3.45852			1.16456	1.0405			1.3857	2.0464			1.39695	2.0157
1.6613	1.97961	2.00109			1.85113	2.18818	2.56082			1.67605	1.55949	1.30425			2.23929	3.40154	3.26554			2.38369	2.80781	1.10072			3.02329	2.70866	1.81967			3.24446	5.43715			2.62358	3.45039			1.16161	1.04393			1.39224	2.0418			1.39912	2.01606
1.67439	2.0007	1.99145			1.85453	2.20754	2.52983			1.66146	1.57628	1.30157			2.18161	3.42776	3.27187			2.40189	2.86434	1.1158			2.94487	2.71272	1.79042			3.2322	5.40165			2.62133	3.43605			1.16456	1.04662			1.39123	2.03273			1.40289	2.01561
1.6933	1.9781	1.96613			1.85793	2.20402	2.49603			1.67118	1.54942	1.31231			2.20258	3.38843	3.3225			2.40189	2.8455	1.13088			2.92526	2.63962	1.78392			3.21705	5.36304			2.61674	3.43459			1.16752	1.04477			1.39044	2.03503			1.41008	2.01982
1.70785	1.98262	1.96252			1.85793	2.20226	2.47067			1.68091	1.53264	1.30157			2.15539	3.4212	3.33516			2.31091	2.54399	1.14596			2.88213	2.63962	1.78717			3.21193	5.32132			2.6055	3.42853			1.16442	1.0482			1.38931	2.03055			1.40939	2.02852
1.68021	1.96906	1.94805			1.85283	2.20578	2.46081			1.67929	1.52088	1.2747			2.16587	3.34256	3.22757			2.29271	2.54399	1.17612			2.86252	2.65587	1.80667			3.19968	5.30445			2.60472	3.41695			1.16963	1.05246			1.39156	2.02777			1.40802	2.03013
1.71076	1.94647	1.92153			1.85453	2.18994	2.46927			1.68577	1.51585	1.28276			2.1449	3.34911	3.19593			2.40189	2.5063	1.16104			2.84684	2.67617	1.78717			3.18375	5.26625			2.59993	3.41127			1.16963	1.05098			1.38852	2.03152			1.40163	2.0252
1.71076	1.95099	1.92515			1.86133	2.17761	2.44814			1.68901	1.52592	1.29888			2.15014	3.30979	3.22757			2.29271	2.52514	1.14596			2.81939	2.68836	1.78067			3.18134	5.23303			2.59456	3.4112			1.1678	1.05089			1.38288	2.03309			1.40049	2.03354
1.71512	1.94948	1.94685			1.83413	2.16177	2.41856			1.66794	1.54606	1.29351			2.11868	3.29668	3.28453			2.21992	2.48745	1.20627			2.8037	2.6112	1.74493			3.17207	5.21926			2.5886	3.39954			1.16302	1.05052			1.38322	2.0291			1.40688	2.03246
1.71512	1.94345	1.94082			1.83923	2.1336	2.40306			1.65497	1.54942	1.315			2.10819	3.25735	3.28453			2.21992	2.39323	1.25151			2.80763	2.6315	1.73193			3.1547	5.1822			2.5842	3.39394			1.16006	1.05849			1.38062	2.02293			1.41111	2.03542
1.7093	1.92839	1.93479			1.81883	2.10192	2.37348			1.64687	1.54774	1.30157			2.07148	3.29012	3.21492			2.31091	2.35554	1.20627			2.76057	2.57465	1.71568			3.1463	5.15042			2.57961	3.38635			1.15767	1.06183			1.37589	2.01169			1.4183	2.03318
1.71512	1.92387	1.93359			1.82903	2.10016	2.35235			1.63876	1.57124	1.28545			2.11868	3.36222	3.25922			2.31091	2.29901	1.19119			2.7292	2.57059	1.69294			3.13347	5.12403			2.58137	3.37868			1.15021	1.06016			1.37025	2.01241			1.42195	2.02717
1.7224	1.9088	1.91791			1.82563	2.09135	2.32277			1.65497	1.56453	1.29754			2.07672	3.30323	3.30352			2.29271	2.18594	1.17612			2.6547	2.62338	1.68969			3.11725	5.09453			2.57873	3.36656			1.14304	1.06313			1.36563	2.01036			1.41773	2.02959
1.71076	1.91031	1.90827			1.79163	2.05967	2.30728			1.6647	1.59643	1.32037			2.04001	3.32289	3.24023			2.21992	2.14826	1.17612			2.62725	2.58277	1.68969			3.102	5.07103			2.57316	3.35873			1.1429	1.06304			1.35751	1.99693			1.41613	2.0278
1.68312	1.92537	1.90948			1.79163	2.04382	2.30587			1.64687	1.62328	1.33515			2.00855	3.36222	3.22757			2.18353	2.09172	1.1158			2.58019	2.58683	1.68969			3.08714	5.04412			2.57267	3.35459			1.1443	1.06081			1.35818	1.99366			1.41225	2.02529
1.69912	1.92236	1.90827			1.77633	2.0139	2.31009			1.66308	1.60482	1.32709			1.96659	3.34256	3.20226			2.14714	2.03519	1.17612			2.52529	2.58683	1.66369			3.07729	5.03149			2.56739	3.34692			1.14684	1.05988			1.35626	1.99233			1.40951	2.02422
1.67148	1.91181	1.88296			1.73554	1.98925	2.29178			1.69712	1.62328	1.32709			1.99281	3.30323	3.1453			2.14714	2.05403	1.23643			2.48608	2.62744	1.66694			3.07527	5.01286			2.56808	3.3414			1.1467	1.06304			1.35299	1.98036			1.41476	2.01965
1.66275	1.91181	1.8938			1.72534	1.96637	2.26361			1.70522	1.63	1.34321			2.03477	3.25735	3.08834			2.27451	1.95981	1.25151			2.50961	2.60714	1.6377			3.08116	4.99164			2.56075	3.33258			1.14768	1.06193			1.34882	1.98544			1.41042	2.0183
1.66421	1.88922	1.8926			1.72024	1.96637	2.21572			1.71981	1.61993	1.36067			1.99806	3.20492	3.04404			2.25632	1.94097	1.28167			2.48216	2.59089	1.6442			3.07488	4.96907			2.56192	3.3279			1.14304	1.06332			1.3495	1.98302			1.41316	2.01561
1.66275	1.85607	1.8938			1.68454	1.93468	2.19036			1.75385	1.61321	1.37813			1.99806	3.15904	3.02506			2.29271	1.95981	1.29674			2.47432	2.6315	1.6377			3.05992	4.97332			2.55782	3.33143			1.14346	1.06647			1.3469	1.98749			1.40722	2.0097
1.68021	1.87264	1.8938			1.66415	1.89419	2.16078			1.72792	1.61489	1.40902			1.97708	3.15904	3.00607			2.27451	1.94097	1.26659			2.43118	2.59901	1.62145			3.06012	4.95127			2.55635	3.33158			1.14543	1.06471			1.34172	1.97588			1.40243	2.01104
1.68457	1.85909	1.89501			1.67264	1.86954	2.12839			1.73278	1.63671	1.40634			1.98233	3.0935	2.93646			2.25632	1.95981	1.28167			2.39981	2.58683	1.60845			3.04892	4.92839			2.54795	3.33634			1.14712	1.06165			1.33901	1.97262			1.40129	2.01418
1.67585	1.84251	1.89501			1.66245	1.82553	2.09317			1.78951	1.62496	1.42111			1.98757	3.08039	2.86684			2.29271	1.97866	1.26659			2.4155	2.52186	1.6377			3.04709	4.91131			2.54736	3.32706			1.14613	1.06035			1.33822	1.96681			1.3998	2.01705
1.66857	1.82594	1.8926			1.62505	1.80969	2.08049			1.80896	1.65182	1.42514			1.9561	3.05418	2.86052			2.31091	1.9975	1.23643			2.39197	2.51373	1.6247			3.03907	4.90003			2.53632	3.31041			1.13811	1.05599			1.33371	1.96246			1.39957	2.02395
1.6613	1.83799	1.87934			1.58595	1.7868	2.07345			1.78951	1.66189	1.44529			1.95086	3.03452	2.80356			2.29271	1.9975	1.28167			2.37629	2.49343	1.61495			3.03232	4.88637			2.54316	3.31225			1.14107	1.05961			1.33596	1.95544			1.40152	2.01893
1.65839	1.82745	1.87934			1.53836	1.76392	2.04246			1.79275	1.66861	1.45872			1.94562	3.02796	2.8795			2.3291	1.92212	1.25151			2.38413	2.44064	1.57596			3.02083	4.87042			2.53818	3.31793			1.1346	1.05617			1.33585	1.95327			1.40117	2.01705
1.6613	1.83799	1.88054			1.51116	1.74632	2.00161			1.80086	1.68875	1.47484			1.93513	3.00175	2.82254			2.29271	2.07288	1.23643			2.34492	2.42845	1.57921			3.01273	4.86701			2.54521	3.3246			1.12785	1.05608			1.3336	1.94661			1.40483	2.02027
1.65693	1.83046	1.86608			1.50776	1.72695	1.98612			1.81869	1.7005	1.46275			1.9561	2.90999	2.7909			2.3291	2.07288	1.17612			2.29394	2.38784	1.57921			3.00529	4.87146			2.5456	3.31571			1.12644	1.05321			1.33675	1.93923			1.40585	2.01463
1.63657	1.81238	1.84076			1.49586	1.71111	1.99316			1.81545	1.70218	1.47618			1.9561	2.93621	2.80989			2.51106	2.07288	1.17612			2.26649	2.3513	1.58571			3.00443	4.86276			2.54482	3.31609			1.13108	1.05098			1.33382	1.94468			1.40426	2.01418
																														3.00722	4.86018			2.5416	3.3134			1.13221	1.04885			1.33912	1.94698			1.40094	2.00952
																														3.00771	4.86194			2.54541	3.31663			1.12855	1.04532			1.34454	1.94577			1.39638	2.00817
																														3.01166	4.87011			2.54013	3.32046			1.12644	1.04848			1.34961	1.93972			1.39512	2.00871
																														3.01388	4.88067			2.53681	3.33074			1.13052	1.04365			1.35299	1.93827			1.40209	2.01167
																														3.02547	4.89133			2.53954	3.34416			1.13136	1.04059			1.35942	1.9419			1.40654	2.01274
																														3.02904	4.89516			2.54179	3.34232			1.12799	1.04004			1.36134	1.9396			1.40437	2.01732
																														3.03213	4.90469			2.53925	3.3427			1.12151	1.04115			1.36292	1.94311			1.41088	2.01696
																														3.02884	4.90241			2.53925	3.34639			1.12334	1.04273			1.36382	1.95085			1.4062	2.01803
																														3.02576	4.91504			2.5456	3.33925			1.12362	1.04319			1.36563	1.9477			1.41133	2.02422
																														3.02933	4.93108			2.54453	3.33933			1.11631	1.04198			1.36393	1.95181			1.40837	2.02664
																														3.03753	4.92891			2.54169	3.33987			1.11293	1.04198			1.36788	1.9604			1.41133	2.03327
																														3.03492	4.94506			2.55616	3.34186			1.1097	1.03976			1.3716	1.96899			1.41248	2.03676
																														3.03695	4.96234			2.56651	3.34431			1.11223	1.03864			1.37375	1.97673			1.41339	2.03363
																														3.04554	4.98097			2.55938	3.3585			1.10646	1.04161			1.37465	1.98072			1.41065	2.03757
																														3.05886	4.99961			2.56954	3.36702			1.10618	1.04458			1.37566	1.99064			1.40974	2.03201
																														3.0661	5.02776			2.57081	3.37254			1.10393	1.03772			1.37205	1.99499			1.40859	2.03381
																														3.08424	5.0526			2.57384	3.38619			1.1014	1.03948			1.36946	1.99693			1.41225	2.03318
																														3.09428	5.08387			2.57208	3.39026			1.10323	1.03688			1.37566	2.00286			1.41236	2.02717
																														3.10094	5.09867			2.57892	3.40077			1.10379	1.03966			1.37735	2.00769			1.40654	2.02834
																														3.1049	5.11016			2.57619	3.40399			1.10421	1.03781			1.37859	2.00927			1.40323	2.0278
																														3.11677	5.14659			2.5797	3.41204			1.1014	1.03419			1.3769	2.01132			1.40254	2.03058
																														3.12565	5.17361			2.58508	3.41587			1.10252	1.03252			1.37487	2.01943			1.40163	2.02932
																														3.12999	5.18903			2.58928	3.42163			1.10309	1.02891			1.37578	2.02959			1.39957	2.02852
																														3.15229	5.21667			2.59309	3.42063			1.0983	1.03299			1.37363	2.03309			1.39569	2.02153
																														3.16493	5.23541			2.59417	3.4138			1.09732	1.03503			1.3663	2.04204			1.39615	2.01974
																														3.1797	5.2734			2.58723	3.4273			1.10421	1.03818			1.37126	2.05051			1.39798	2.02081
																														3.19678	5.30114			2.58801	3.42262			1.10238	1.04143			1.3725	2.05354			1.39489	2.01956
																														3.20807	5.35507			2.59729	3.42124			1.10266	1.03874			1.37814	2.06103			1.39261	2.01911
																														3.22487	5.39026			2.5968	3.43352			1.10562	1.04031			1.38141	2.06575			1.38393	2.01507
																														3.24185	5.42463			2.59846	3.43812			1.10716	1.03883			1.38649	2.07204			1.39055	2.00638
																														3.26695	5.44781			2.60423	3.44356			1.10857	1.03864			1.38796	2.07627			1.39078	2.00038
																														3.28345	5.47793			2.59065	3.45353			1.10491	1.03531			1.39123	2.08148			1.39318	1.99527
																														3.30131	5.51478			2.58938	3.45192			1.09943	1.03178			1.39799	2.09369			1.39124	1.99312
																														3.30285	5.54253			2.59514	3.45453			1.09788	1.02761			1.39653	2.10228			1.38702	1.9855
																														3.30729	5.57824			2.5971	3.46611			1.09563	1.02622			1.39946	2.10567			1.38507	1.98433
																														3.32302	5.61985			2.59905	3.46926			1.09549	1.02909			1.40352	2.11425			1.3853	1.97905
																														3.33036	5.65339			2.59837	3.46281			1.09605	1.02955			1.40983	2.12538			1.38656	1.97125
																														3.34406	5.67926			2.60081	3.46627			1.09113	1.02983			1.40961	2.13252			1.38496	1.97197
																														3.35507	5.71498			2.59671	3.46358			1.0855	1.02983			1.40848	2.13615			1.38953	1.96695
																														3.36752	5.75038			2.60198	3.47785			1.08634	1.03141			1.40769	2.13917			1.39329	1.96533
																														3.37929	5.77284			2.60726	3.48161			1.08409	1.03187			1.41141	2.14219			1.39033	1.95539
																														3.38817	5.79561			2.60648	3.48958			1.07945	1.02631			1.41153	2.15054			1.3901	1.94965
																														3.39358	5.83329			2.61381	3.48966			1.08198	1.02696			1.41423	2.14582			1.39033	1.9466
																														3.38547	5.85896			2.61586	3.49825			1.08156	1.02158			1.41694	2.15296			1.38861	1.94813
																														3.38788	5.88339			2.61762	3.50584			1.07903	1.01685			1.42867	2.15139			1.37914	1.94481
																														3.39174	5.90533			2.62367	3.49641			1.07242	1.01008			1.42303	2.15405			1.37765	1.93818
																														3.393	5.93131			2.62543	3.50968			1.06946	1.0008			1.42765	2.16288			1.37537	1.93585
																														3.41848	5.94829			2.62338	3.50998			1.06623	0.997462			1.42788	2.15598			1.37343	1.93244
																														3.41886	5.97593			2.62602	3.51029			1.05708	0.9893			1.42833	2.16009			1.374	1.92474
																														3.42272	5.99114			2.63687	3.51973			1.05807	0.988558			1.42844	2.16409			1.3692	1.92321
																														3.41963	6.02282			2.64224	3.52931			1.05539	0.982343			1.42799	2.163			1.36007	1.92151
																														3.43083	6.05046			2.6527	3.52402			1.05807	0.983085			1.42438	2.16034			1.35619	1.91344
																														3.43604	6.07095			2.64957	3.52717			1.05553	0.977798			1.42021	2.15211			1.35425	1.9052
																														3.44618	6.09735			2.65191	3.52809			1.05736	0.975294			1.42055	2.14764			1.35996	1.90385
																														3.45255	6.10159			2.64801	3.53016			1.05553	0.976129			1.42258	2.14606			1.36178	1.89973
																														3.44917	6.10677			2.64683	3.53637			1.05202	0.968709			1.42201	2.14364			1.35562	1.89883
																														3.45882	6.1136			2.63784	3.53852			1.05131	0.961845			1.4219	2.14062			1.35196	1.90116
																														3.46809	6.12685			2.63833	3.5323			1.04892	0.958506			1.41874	2.1382			1.35105	1.89848
																														3.46828	6.14434			2.64136	3.54197			1.04625	0.951642			1.42371	2.13627			1.34774	1.89211
																														3.47629	6.15459			2.64292	3.53307			1.04245	0.946912			1.43002	2.14292			1.3466	1.88476
																														3.4788	6.1725			2.63784	3.53767			1.04034	0.943387			1.42912	2.1382			1.34283	1.88001
																														3.48642	6.17767			2.63042	3.53836			1.03528	0.94246			1.4307	2.1382			1.33655	1.87813
																														3.48768	6.17809			2.62025	3.54266			1.02951	0.941347			1.42551	2.13627			1.33301	1.87356
																														3.49434	6.18181			2.61381	3.5402			1.02529	0.939306			1.42607	2.13107			1.33095	1.86881
																														3.49665	6.18668			2.6097	3.53959			1.0281	0.936987			1.42179	2.1307			1.33118	1.86101
																														3.49588	6.18885			2.60413	3.54734			1.02599	0.934019			1.42777	2.13022			1.32559	1.84981
																														3.49463	6.1904			2.6055	3.5458			1.02782	0.935132			1.42337	2.12466			1.31645	1.84309
																														3.48044	6.20417			2.60296	3.55102			1.02501	0.932071			1.41581	2.12538			1.31189	1.83646
																														3.47262	6.20759			2.59925	3.55255			1.02402	0.930216			1.41085	2.11897			1.31474	1.83511
																														3.47069	6.2051			2.59241	3.54634			1.01797	0.926599			1.40769	2.11171			1.30561	1.82911
																														3.46336	6.19423			2.58312	3.54626			1.01347	0.920292			1.40758	2.10954			1.30949	1.82472
																														3.45814	6.18295			2.57208	3.54404			1.01291	0.918808			1.40769	2.11183			1.30995	1.82785
																														3.45525	6.17726			2.57462	3.54527			1.00559	0.916211			1.40205	2.1157			1.30778	1.82723
																														3.44589	6.17167			2.56778	3.54013			1.00053	0.913799			1.40295	2.12381			1.29876	1.82185
																														3.43749	6.18751			2.56153	3.54066			0.999684	0.907028			1.40239	2.12611			1.29522	1.81405
																														3.43315	6.18554			2.55899	3.53775			0.995886	0.908234			1.39777	2.12018			1.29545	1.80769
																														3.42128	6.17964			2.56446	3.53384			0.99462	0.907585			1.39179	2.11389			1.28859	1.80231
																														3.40989	6.17529			2.56544	3.53169			0.987867	0.901092			1.39089	2.10845			1.2798	1.79353
																														3.40883	6.15511			2.55684	3.53146			0.987585	0.892095			1.38299	2.103			1.27581	1.79209
																														3.40101	6.14341			2.55674	3.5287			0.975205	0.891075			1.38006	2.09442			1.26587	1.79218
																														3.38672	6.12209			2.55098	3.52701			0.973939	0.885602			1.37138	2.09321			1.2637	1.79039
																														3.37012	6.11401			2.55469	3.52356			0.973236	0.882541			1.36427	2.092			1.26348	1.78976
																														3.3598	6.10687			2.55831	3.52509			0.968875	0.872895			1.36258	2.08994			1.25959	1.78295
																														3.34397	6.0931			2.55361	3.5165			0.960997	0.868443			1.36066	2.09043			1.25491	1.77892
																														3.33779	6.08037			2.55459	3.51114			0.95762	0.86362			1.35976	2.08643			1.25526	1.77363
																														3.33325	6.06629			2.55068	3.50208			0.952274	0.858518			1.34939	2.08148			1.25491	1.77372
																														3.32737	6.06464			2.54511	3.49326			0.948476	0.848316			1.34499	2.07386			1.258	1.76897
																														3.31569	6.0193			2.53808	3.48352			0.942708	0.842936			1.34318	2.07059			1.25731	1.76664
																														3.30739	5.98835			2.5327	3.48552			0.940176	0.841916			1.33867	2.07156			1.24589	1.76019
																														3.28992	5.96775			2.52215	3.47923			0.935533	0.836165			1.33788	2.06091			1.24715	1.7523
																														3.27737	5.95636			2.52108	3.4688			0.931453	0.834032			1.33224	2.04833			1.24509	1.74782
																														3.25652	5.92914			2.52323	3.47447			0.919636	0.82587			1.32897	2.04011			1.24076	1.74343
																														3.23877	5.89871			2.51267	3.46956			0.91837	0.820675			1.32773	2.03055			1.24018	1.74352
																														3.22718	5.87738			2.51648	3.46458			0.915416	0.81409			1.32593	2.01435			1.24018	1.7411
																														3.21686	5.83929			2.51551	3.44464			0.90599	0.806763			1.3213	2.00153			1.23722	1.73465
																														3.21232	5.80741			2.51131	3.43582			0.898956	0.800641			1.31837	1.99088			1.23493	1.7299
																														3.20074	5.78505			2.50466	3.43628			0.891359	0.790809			1.31442	1.98713			1.22911	1.72004
																														3.18394	5.76135			2.49108	3.43743			0.890093	0.790531			1.30957	1.98604			1.22808	1.71923
																														3.17082	5.74924			2.48404	3.42354			0.882496	0.790995			1.30924	1.98326			1.22694	1.71484
																														3.14872	5.72647			2.4732	3.4214			0.884466	0.783296			1.30078	1.97189			1.22089	1.70247
																														3.13675	5.6979			2.46694	3.40629			0.878135	0.778009			1.29187	1.97213			1.22169	1.69674
																														3.12372	5.66933			2.45776	3.39662			0.868428	0.773279			1.28567	1.95266			1.2137	1.68804
																														3.11513	5.64448			2.44222	3.38435			0.865755	0.770682			1.28285	1.94673			1.21141	1.68661
																														3.10702	5.61726			2.44076	3.37538			0.867725	0.767435			1.27788	1.9425			1.21198	1.67747
																														3.08955	5.59211			2.43069	3.36671			0.85647	0.768548			1.26852	1.93803			1.20308	1.67729
																														3.07228	5.56457			2.42512	3.35628			0.848451	0.766879			1.26052	1.93174			1.20239	1.66976
																														3.05452	5.52638			2.41398	3.35973			0.838322	0.76623			1.25352	1.92738			1.19611	1.66474
																														3.044	5.51168			2.40412	3.35659			0.835931	0.760479			1.25138	1.9171			1.19782	1.659
																														3.03811	5.48746			2.40021	3.34278			0.834383	0.755656			1.25104	1.90634			1.20513	1.65318
																														3.02605	5.468			2.40011	3.34094			0.832836	0.748514			1.24213	1.90924			1.19977	1.6521
																														3.01321	5.43881			2.38789	3.33803			0.829741	0.745824			1.24134	1.91347			1.19246	1.64717
																														3.00472	5.41914			2.37549	3.32215			0.826224	0.744989			1.24033	1.90851			1.18652	1.63606
																														2.99632	5.4122			2.36796	3.32107			0.827208	0.742392			1.23571	1.89993			1.1751	1.6314
																														2.98686	5.39409			2.35457	3.31893			0.819612	0.737662			1.23052	1.89593			1.16848	1.62163
																														2.97016	5.37763			2.35243	3.31394			0.820315	0.735343			1.22544	1.89025			1.15946	1.61572
																														2.95376	5.3589			2.33552	3.30589			0.818064	0.729871			1.22736	1.89231			1.15455	1.60505
																														2.94198	5.33105			2.32731	3.29899			0.814547	0.727552			1.22274	1.87573			1.15238	1.59994
																														2.93059	5.29896			2.31842	3.29224			0.813703	0.72143			1.22093	1.86001			1.15387	1.59519
																														2.91274	5.26667			2.31529	3.28311			0.80892	0.717627			1.21484	1.85759			1.14633	1.59035
																														2.90608	5.24172			2.30933	3.28012			0.804137	0.713732			1.20977	1.85856			1.1461	1.58811
																														2.90029	5.22123			2.30279	3.28081			0.801886	0.712804			1.20807	1.84525			1.14119	1.58489
																														2.88716	5.2057			2.29008	3.27015			0.80287	0.710764			1.2048	1.84513			1.14599	1.58023
																														2.86988	5.18613			2.29116	3.26133			0.799635	0.703993			1.20221	1.83413			1.14279	1.57216
																														2.85695	5.16347			2.28364	3.25649			0.791475	0.701581			1.19702	1.8207			1.13777	1.5666
																														2.8474	5.1438			2.27758	3.24614			0.787395	0.69379			1.19217	1.80582			1.13674	1.56293
																														2.82906	5.11388			2.27386	3.2479			0.783738	0.686833			1.19668	1.80147			1.12863	1.56006
																														2.81574	5.08811			2.26624	3.22973			0.778532	0.683587			1.19285	1.79808			1.12795	1.55988
																														2.80049	5.05882			2.26292	3.21538			0.772202	0.681917			1.18856	1.7999			1.11836	1.55307
																														2.78659	5.04008			2.24778	3.2048			0.767981	0.676631			1.18631	1.78647			1.11037	1.55352
																														2.77433	5.02217			2.23693	3.18892			0.768122	0.678578			1.18349	1.77825			1.11253	1.54742
																														2.76922	5.00002			2.23165	3.17926			0.76348	0.677373			1.17131	1.76579			1.11071	1.53792
																														2.7613	4.97901			2.22638	3.16706			0.76348	0.672828			1.16556	1.75478			1.109	1.53757
																														2.75513	4.94537			2.21494	3.14973			0.760525	0.671065			1.15981	1.74994			1.11322	1.52833
																														2.74268	4.91204			2.21055	3.13853			0.758274	0.671158			1.15496	1.73809			1.11528	1.52493
																														2.73476	4.88657			2.19325	3.13117			0.754195	0.66717			1.14605	1.72757			1.11596	1.52152
																														2.72096	4.85283			2.18876	3.12357			0.747723	0.666521			1.13657	1.71922			1.11333	1.51462
																														2.70716	4.82943			2.17957	3.10402			0.74716	0.663831			1.13646	1.71281			1.11368	1.50987
																														2.69895	4.80542			2.17088	3.08484			0.746035	0.661883			1.12936	1.70664			1.1018	1.49948
																														2.69452	4.77944			2.16482	3.07449			0.744628	0.663089			1.12563	1.696			1.10157	1.49168
																														2.67367	4.75925			2.15231	3.0636			0.743221	0.661419			1.12327	1.68318			1.10112	1.48523
																														2.65408	4.74135			2.14821	3.04319			0.741252	0.657895			1.12812	1.67447			1.09598	1.47824
																														2.64935	4.71526			2.14664	3.04051			0.737735	0.654184			1.12676	1.66552			1.08913	1.46721
																														2.64703	4.68659			2.13795	3.03299			0.734358	0.652793			1.11853	1.65899			1.08148	1.46461
																														2.6367	4.67313			2.12583	3.02578			0.734358	0.649083			1.11966	1.65862			1.07965	1.46174
																														2.62628	4.64736			2.11401	3.01228			0.730419	0.64695			1.11842	1.655			1.07314	1.4552
																														2.61836	4.63307			2.10453	2.99556			0.728028	0.64324			1.1156	1.64399			1.07417	1.44696
																														2.60833	4.61092			2.10072	2.98613			0.727746	0.639808			1.11515	1.63601			1.07212	1.43701
																														2.59665	4.59995			2.09046	2.98168			0.726621	0.63619			1.1156	1.62415			1.07269	1.43226
																														2.58777	4.57003			2.08684	2.97762			0.725918	0.632944			1.10827	1.62742			1.06835	1.42088
																														2.57937	4.54436			2.08137	2.9734			0.715788	0.627008			1.10951	1.61617			1.0615	1.41658
																														2.56354	4.52718			2.07658	2.96136			0.711709	0.621628			1.11063	1.60843			1.0567	1.41469
																														2.55148	4.50772			2.07189	2.95729			0.705519	0.621072			1.10872	1.60033			1.05442	1.40815
																														2.54318	4.48029			2.07404	2.94602			0.694827	0.617918			1.1059	1.59754			1.05168	1.40188
																														2.53816	4.45803			2.06261	2.93597			0.695671	0.611425			1.10297	1.59863			1.04666	1.39507
																														2.52861	4.4422			2.05743	2.92255			0.694968	0.61022			1.10297	1.60226			1.04072	1.38861
																														2.52059	4.43868			2.04815	2.90606			0.693842	0.605582			1.10263	1.5973			1.03832	1.38969
																														2.50988	4.43402			2.04502	2.90245			0.691591	0.602243			1.09642	1.59343			1.03592	1.38673
																														2.50013	4.41011			2.03701	2.89977			0.687933	0.598718			1.0962	1.59271			1.03969	1.38548
																														2.48324	4.40504			2.02773	2.89555			0.685401	0.594266			1.09485	1.58678			1.03661	1.37642
																														2.47977	4.39199			2.01835	2.88205			0.682306	0.593802			1.09383	1.58787			1.03615	1.37123
																														2.46616	4.37574			2.00945	2.87384			0.680899	0.593339			1.08639	1.58956			1.03193	1.37078
																														2.45487	4.36011			1.99841	2.85843			0.677101	0.592133			1.08143	1.58484			1.02633	1.36648
																														2.44087	4.3451			1.98776	2.84493			0.675553	0.591484			1.08255	1.58388			1.02679	1.36208
																														2.43267	4.3155			1.98043	2.83181			0.672458	0.590278			1.07206	1.57178			1.02348	1.35491
																														2.42128	4.30028			1.97653	2.83028			0.674428	0.586382			1.06936	1.57275			1.02804	1.34577
																														2.41636	4.27451			1.97066	2.81969			0.673021	0.589814			1.0618	1.56573			1.0261	1.34004
																														2.40468	4.25815			1.96158	2.81731			0.675553	0.585733			1.0591	1.55727			1.02702	1.33152
																														2.39889	4.23362			1.9606	2.80328			0.67077	0.582487			1.05064	1.54578			1.01777	1.32158
																														2.38808	4.21778			1.95024	2.78809			0.666409	0.581745			1.05481	1.54324			1.0156	1.32086
																														2.37708	4.19284			1.93871	2.77804			0.663455	0.578962			1.04432	1.53683			1.01377	1.31127
																														2.37534	4.16996			1.92757	2.76493			0.662751	0.577385			1.04026	1.53864			1.01411	1.30643
																														2.36327	4.14957			1.9178	2.75649			0.665143	0.573582			1.03428	1.53888			1.00612	1.30069
																														2.34513	4.13529			1.90295	2.74644			0.667253	0.571635			1.03304	1.52533			1.00064	1.292
																														2.32988	4.12028			1.89562	2.73318			0.661204	0.571542			1.02662	1.51638			0.998929	1.28859
																														2.31994	4.09347			1.88624	2.72819			0.654311	0.570058			1.02109	1.49957			1.00133	1.28447
																														2.30392	4.06821			1.88917	2.71822			0.652904	0.5708			1.01455	1.49256			0.997902	1.27569
																														2.29562	4.0325			1.87705	2.70656			0.650653	0.569408			1.01579	1.48881			0.993106	1.26897
																														2.28992	4.02318			1.87422	2.69759			0.648261	0.56978			1.01207	1.48252			0.989453	1.26242
																														2.28404	3.99555			1.86445	2.68777			0.648261	0.56709			1.00688	1.47756			0.985685	1.26
																														2.27081	3.97039			1.86543	2.67189			0.645307	0.562359			1.00214	1.47961			0.974952	1.25812
																														2.26657	3.95362			1.85536	2.66875			0.639398	0.561246			0.999774	1.47042			0.974153	1.25167
																														2.25267	3.93623			1.84735	2.65663			0.638836	0.56069			1.00226	1.46341			0.974381	1.25015
																														2.24582	3.91481			1.8452	2.6498			0.638554	0.560968			0.998985	1.45518			0.974838	1.24298
																														2.23375	3.90601			1.84452	2.64183			0.638414	0.557258			1.00101	1.44744			0.978035	1.24324
																														2.22748	3.88572			1.83406	2.63508			0.635881	0.559391			0.999323	1.44297			0.971755	1.24253
																														2.21705	3.87309			1.82693	2.62227			0.636163	0.555032			1.0009	1.4345			0.966389	1.23957
																														2.21213	3.84431			1.82038	2.60662			0.630113	0.556701			0.996616	1.42519			0.96285	1.24316
																														2.19486	3.8262			1.81178	2.60355			0.629691	0.558278			0.995827	1.42712			0.969015	1.24226
																														2.18298	3.81792			1.80504	2.59297			0.623923	0.557722			0.99188	1.41853			0.964448	1.23437
																														2.17555	3.80301			1.79771	2.58139			0.627018	0.557629			0.993459	1.41587			0.961822	1.23428
																														2.15799	3.78635			1.79273	2.56566			0.627581	0.55698			0.992218	1.40063			0.955657	1.23133
																														2.14737	3.77476			1.78198	2.55462			0.626034	0.557072			0.990414	1.39797			0.95657	1.22496
																														2.14023	3.75457			1.77983	2.54235			0.622376	0.555496			0.986241	1.3964			0.953145	1.22048
																														2.12797	3.73842			1.7769	2.5336			0.62322	0.554568			0.980489	1.39458			0.948235	1.21555
																														2.12585	3.71172			1.77504	2.52471			0.62322	0.551043			0.980376	1.39398			0.940471	1.20999
																														2.12527	3.69019			1.76097	2.51374			0.622376	0.549281			0.98173	1.39301			0.935333	1.20766
																														2.12266	3.67642			1.76097	2.50891			0.618859	0.550858			0.977106	1.39011			0.931565	1.20749
																														2.10548	3.65893			1.74827	2.49748			0.618437	0.548168			0.97282	1.38987			0.927227	1.20148
																														2.0939	3.6346			1.7383	2.48176			0.618577	0.549188			0.970001	1.38152			0.92403	1.20202
																														2.09515	3.62363			1.7298	2.47409			0.619844	0.549281			0.965715	1.36737			0.922545	1.19861
																														2.08821	3.60199			1.72111	2.45806			0.622657	0.545942			0.956468	1.36495			0.916722	1.1935
																														2.08164	3.58595			1.71964	2.45215			0.620688	0.544365			0.951393	1.36193			0.913525	1.1858
																														2.0827	3.5728			1.71133	2.43934			0.615623	0.539449			0.946318	1.36169			0.908502	1.18176
																														2.07894	3.55521			1.7002	2.4286			0.610277	0.537965			0.941468	1.3635			0.897198	1.17307
																														2.06398	3.53854			1.69824	2.41158			0.604087	0.535739			0.938987	1.35479			0.898226	1.16841
																														2.05529	3.52736			1.69492	2.41035			0.599726	0.534255			0.935265	1.35769			0.894001	1.16751
																														2.04545	3.5254			1.68818	2.40506			0.600992	0.53138			0.930641	1.35685			0.886237	1.16034
																														2.04246	3.50997			1.68114	2.39087			0.597053	0.531287			0.923536	1.35479			0.882926	1.159
																														2.03387	3.48803			1.67479	2.3809			0.597475	0.529061			0.921619	1.34838			0.887265	1.1555
																														2.01881	3.47395			1.6703	2.37399			0.59846	0.526742			0.921055	1.34572			0.884068	1.15049
																														2.0164	3.45573			1.66629	2.36793			0.595365	0.528968			0.916883	1.34282			0.883954	1.14583
																														2.01514	3.4342			1.6656	2.36187			0.593536	0.529896			0.914063	1.3335			0.882013	1.1426
																														2.00549	3.42592			1.65984	2.36088			0.598038	0.530545			0.914176	1.33145			0.880186	1.14341
																														2.00385	3.41371			1.64821	2.35536			0.600007	0.533142			0.918687	1.32322			0.877217	1.13758
																														1.98889	3.41278			1.64225	2.34477			0.599445	0.534162			0.915642	1.31899			0.875391	1.13982
																														1.97982	3.39632			1.64303	2.33879			0.598882	0.535739			0.911018	1.31427			0.874249	1.13426
																														1.96611	3.38038			1.6359	2.32253			0.598319	0.534533			0.908875	1.31258			0.872079	1.13041
																														1.95994	3.36309			1.63229	2.31516			0.593817	0.531936			0.910793	1.30556			0.866599	1.13534
																														1.95772	3.3517			1.63062	2.30565			0.589316	0.531473			0.911582	1.30254			0.867741	1.13175
																														1.94662	3.33276			1.62466	2.29844			0.588753	0.532493			0.909665	1.29903			0.866028	1.13059
																														1.94469	3.31827			1.62476	2.29453			0.582844	0.532957			0.920379	1.29685			0.869111	1.12306
																														1.93697	3.29674			1.61479	2.28211			0.582282	0.531102			0.918913	1.29601			0.867512	1.12172
																														1.92123	3.27428			1.60659	2.27636			0.586924	0.534812			0.913386	1.29153			0.864658	1.11697
																														1.91332	3.25906			1.60356	2.26332			0.590582	0.537131			0.910567	1.28234			0.864201	1.11311
																														1.90647	3.2426			1.59877	2.25672			0.592973	0.53676			0.90786	1.28246			0.862603	1.11007
																														1.89788	3.22128			1.59291	2.24468			0.597194	0.540284			0.906845	1.27557			0.865686	1.1003
																														1.89209	3.19602			1.58607	2.23072			0.598179	0.541583			0.906394	1.27037			0.864658	1.09635
																														1.88842	3.19002			1.58323	2.22696			0.601836	0.541397			0.910116	1.26771			0.855752	1.09214
																														1.88446	3.17832			1.58206	2.22596			0.604931	0.543067			0.904477	1.26396			0.848331	1.09241
																														1.88639	3.1746			1.57884	2.21799			0.601274	0.547612			0.899628	1.25936			0.845362	1.08972
																														1.88244	3.17128			1.56662	2.20986			0.601836	0.544365			0.899064	1.26202			0.842964	1.08569
																														1.87973	3.15689			1.55812	2.19689			0.602821	0.545107			0.900755	1.25912			0.843421	1.08183
																														1.87828	3.14147			1.54747	2.18685			0.598882	0.546128			0.896019	1.25416			0.844905	1.07906
																														1.86805	3.11839			1.54415	2.17657			0.59649	0.544644			0.89365	1.25537			0.846276	1.07717
																														1.86699	3.10369			1.53496	2.17235			0.59635	0.542417			0.891846	1.25428			0.847646	1.07018
																														1.85483	3.0982			1.52783	2.17158			0.595506	0.540006			0.888463	1.24956			0.846618	1.07224
																														1.85223	3.09106			1.51835	2.17557			0.597053	0.540933			0.884177	1.24775			0.846961	1.06902
																														1.8556	3.08351			1.51904	2.16652			0.600289	0.538893			0.882711	1.24775			0.850843	1.05916
																														1.84267	3.07585			1.51005	2.16453			0.601555	0.538522			0.878425	1.24618			0.849473	1.04849
																														1.83418	3.06311			1.50858	2.16169			0.603665	0.539635			0.877749	1.23916			0.850158	1.04294
																														1.82231	3.04614			1.50174	2.15417			0.60676	0.537873			0.873238	1.23565			0.847189	1.04599
																														1.82173	3.04376			1.49861	2.14926			0.60465	0.538429			0.870982	1.23589			0.846618	1.04599
																														1.81873	3.04148			1.49314	2.14351			0.601977	0.536574			0.874817	1.23335			0.846047	1.04159
																														1.81198	3.03403			1.4866	2.14597			0.601696	0.535368			0.875719	1.2313			0.847417	1.0415
																														1.80628	3.02347			1.48161	2.13983			0.60254	0.535832			0.873238	1.22102			0.839539	1.0398
																														1.80078	3.01622			1.47555	2.13577			0.599726	0.531565			0.86805	1.22283			0.834287	1.04141
																														1.79741	3.01715			1.46881	2.136			0.600289	0.530731			0.867937	1.22465			0.831318	1.0381
																														1.78833	3.0009			1.45963	2.12326			0.597334	0.531565			0.865118	1.21848			0.830063	1.03272
																														1.78399	2.99241			1.4523	2.11736			0.593395	0.528226			0.8632	1.21739			0.832232	1.0277
																														1.77762	2.97627			1.44868	2.11368			0.592129	0.523403			0.864554	1.21485			0.831318	1.02564
																														1.77144	2.96271			1.45015	2.10562			0.591989	0.520806			0.865682	1.2059			0.829263	1.02259
																														1.7644	2.95753			1.4522	2.09964			0.591144	0.518024			0.857674	1.20227			0.824011	1.02008
																														1.75658	2.95018			1.45709	2.08975			0.591004	0.517096			0.858577	1.19731			0.821842	1.01166
																														1.74799	2.94666			1.45455	2.08522			0.590722	0.512458			0.855644	1.19405			0.817503	1.00799
																														1.74085	2.93165			1.44947	2.07433			0.594099	0.512551			0.85305	1.19332			0.817503	1.00664
																														1.73708	2.91188			1.44438	2.06098			0.595224	0.510511			0.852599	1.19417			0.814649	1.00539
																														1.72965	2.89387			1.44194	2.04457			0.588472	0.506708			0.852035	1.19114			0.809967	0.996962
																														1.72656	2.88404			1.43344	2.03974			0.584392	0.511624			0.847863	1.1857			0.802774	0.99508
																														1.72637	2.87638			1.43364	2.03276			0.581437	0.512458			0.849329	1.18836			0.797636	0.999113
																														1.72531	2.86706			1.42474	2.02018			0.578905	0.510232			0.849554	1.19296			0.796495	0.996424
																														1.7255	2.86396			1.42142	2.01358			0.575951	0.509769			0.84493	1.19332			0.799692	0.991047
																														1.71836	2.85516			1.418	2.00768			0.57989	0.509119			0.849329	1.19054			0.801975	0.986655
																														1.71373	2.84181			1.41165	1.99709			0.576232	0.508841			0.850005	1.18909			0.801176	0.993377
																														1.70813	2.83177			1.40745	1.99134			0.574263	0.509305			0.850231	1.18933			0.798436	0.993825
																														1.70176	2.82628			1.40198	1.9862			0.572856	0.509861			0.847524	1.19538			0.797751	0.983608
																														1.69944	2.81831			1.39993	1.97999			0.573137	0.513571			0.852825	1.19405			0.799007	0.984146
																														1.68525	2.80402			1.39846	1.97155			0.567651	0.51385			0.850682	1.18655			0.799692	0.986118
																														1.68139	2.79067			1.39699	1.97439			0.571308	0.511253			0.850005	1.18171			0.798778	0.986297
																														1.6756	2.77463			1.39475	1.96542			0.572012	0.513108			0.847863	1.17639			0.79638	0.985132
																														1.67039	2.76252			1.38488	1.95468			0.574544	0.514963			0.846509	1.17167			0.792613	0.982622
																														1.66576	2.75061			1.37921	1.94801			0.57159	0.516818			0.845382	1.1753			0.791585	0.985938
																														1.65659	2.7386			1.37071	1.94202			0.56962	0.516818			0.847637	1.17711			0.79364	0.987103
																														1.65176	2.72349			1.36045	1.94041			0.572715	0.516354			0.844028	1.17578			0.794554	0.986028
																														1.65495	2.71728			1.35547	1.93336			0.572434	0.516168			0.840645	1.17143			0.792498	0.984325
																														1.65273	2.7118			1.36055	1.93152			0.565822	0.516725			0.844479	1.16465			0.789073	0.980023
																														1.64636	2.7119			1.35517	1.925			0.565681	0.51858			0.844141	1.16272			0.7909	0.973839
																														1.64356	2.71014			1.35478	1.92377			0.569339	0.519879			0.842224	1.15836			0.792042	0.975632
																														1.63314	2.70455			1.35293	1.91633			0.570042	0.517374			0.841209	1.15957			0.79501	0.974198
																														1.63593	2.69472			1.35107	1.91012			0.571308	0.51487			0.841434	1.15316			0.792384	0.969269
																														1.63092	2.68871			1.35058	1.90528			0.569339	0.514963			0.838164	1.14615			0.790329	0.96891
																														1.62435	2.68126			1.34706	1.9026			0.572434	0.514313			0.83963	1.13974			0.785762	0.963533
																														1.6203	2.6708			1.34755	1.89516			0.568213	0.513942			0.834217	1.13502			0.780624	0.961382
																														1.61335	2.66542			1.34052	1.89125			0.570183	0.510696			0.832299	1.1297			0.77697	0.948655
																														1.60843	2.65207			1.33973	1.87982			0.567932	0.508006			0.825533	1.13103			0.774116	0.944981
																														1.61065	2.63737			1.33475	1.87146			0.563289	0.50476			0.825984	1.12389			0.773203	0.94991
																														1.6064	2.62464			1.33241	1.86218			0.560195	0.49938			0.82057	1.11833			0.771718	0.943816
																														1.60717	2.61336			1.33143	1.85336			0.563149	0.498082			0.822149	1.11918			0.772403	0.939872
																														1.60225	2.60735			1.32361	1.85006			0.560195	0.495114			0.821924	1.12232			0.771833	0.935391
																														1.59868	2.59949			1.32205	1.84707			0.5571	0.49196			0.823615	1.12268			0.767951	0.931627
																														1.59405	2.58903			1.32693	1.84538			0.552176	0.487693			0.827675	1.12522			0.77149	0.928401
																														1.58507	2.57806			1.32371	1.84807			0.550628	0.48454			0.822149	1.12329			0.768179	0.922037
																														1.58594	2.5705			1.31472	1.83932			0.549503	0.482499			0.820796	1.11639			0.762242	0.918004
																														1.58102	2.56139			1.31374	1.82905			0.545282	0.479809			0.826209	1.11905			0.755619	0.918632
																														1.57214	2.54773			1.31228	1.82498			0.542328	0.479346			0.831059	1.12002			0.755163	0.917198
																														1.56664	2.54845			1.30456	1.81509			0.541906	0.477676			0.829818	1.12571			0.755505	0.915405
																														1.56876	2.54121			1.30251	1.81823			0.541484	0.477769			0.832863	1.11857			0.755163	0.915853
																														1.56644	2.53251			1.30114	1.81194			0.544157	0.477305			0.833878	1.11857			0.756647	0.916839
																														1.56606	2.51885			1.2984	1.80496			0.543594	0.476841			0.837374	1.11603			0.753678	0.912717
																														1.55612	2.51098			1.29225	1.79944			0.54486	0.472853			0.828916	1.11458			0.759045	0.913344
																														1.54897	2.50425			1.28834	1.79246			0.542609	0.471091			0.833653	1.11337			0.757446	0.912358
																														1.54782	2.48956			1.29019	1.78318			0.539655	0.468679			0.831172	1.11156			0.756533	0.913523
																														1.54154	2.48086			1.28707	1.7785			0.539936	0.467381			0.827563	1.1066			0.758474	0.911731
																														1.53701	2.46803			1.29117	1.77804			0.537826	0.469143			0.824067	1.11168			0.759273	0.91917
																														1.53469	2.46554			1.28208	1.77973			0.536419	0.467102			0.827901	1.10902			0.759045	0.912806
																														1.52967	2.46202			1.28033	1.77712			0.537263	0.467752			0.825645	1.1095			0.762128	0.90949
																														1.52996	2.45716			1.27827	1.77528			0.539655	0.466731			0.825645	1.10829			0.760986	0.908056
																														1.52919	2.45716			1.27329	1.76738			0.534731	0.464505			0.820796	1.10902			0.758588	0.905905
																														1.52446	2.45654			1.27446	1.75656			0.533324	0.467473			0.816736	1.10599			0.76384	0.904382
																														1.52185	2.4524			1.26909	1.74805			0.532762	0.468494			0.814142	1.11131			0.767722	0.903396
																														1.51799	2.45136			1.2641	1.74222			0.533606	0.470349			0.808842	1.11337			0.764754	0.904561
																														1.52263	2.45167			1.25629	1.7344			0.535716	0.474986			0.812676	1.11071			0.76738	0.90483
																														1.51433	2.44474			1.25941	1.73248			0.532762	0.472667			0.81042	1.1199			0.771376	0.905368
																														1.51201	2.43656			1.25854	1.72934			0.530511	0.472482			0.806473	1.11579			0.77149	0.904561
																														1.50931	2.43521			1.25531	1.72167			0.528963	0.473317			0.804105	1.11083			0.768407	0.906264
																														1.50487	2.42176			1.24906	1.7176			0.532762	0.473595			0.800834	1.10297			0.769663	0.905726
																														1.49859	2.41441			1.24359	1.70878			0.531495	0.468494			0.796098	1.1095			0.766238	0.901514
																														1.49579	2.4082			1.23616	1.70418			0.524883	0.468215			0.792827	1.10273			0.758588	0.899721
																														1.4901	2.39691			1.23098	1.7038			0.522632	0.467102			0.785835	1.09946			0.760301	0.897481
																														1.49107	2.38987			1.2302	1.70364			0.519256	0.468401			0.787978	1.10188			0.757903	0.894792
																														1.4929	2.37952			1.22912	1.70541			0.51996	0.465989			0.783354	1.10103			0.756761	0.894434
																														1.48672	2.38501			1.22082	1.70088			0.517287	0.465804			0.782113	1.10297			0.755619	0.894165
																														1.48817	2.3847			1.21603	1.69942			0.516865	0.464598			0.78403	1.10321			0.750367	0.895061
																														1.48663	2.38584			1.21359	1.69643			0.51602	0.459682			0.785722	1.09523			0.7458	0.890849
																														1.48856	2.37921			1.21505	1.68623			0.514332	0.460053			0.785948	1.09196			0.746371	0.891655
																														1.48402	2.37259			1.21095	1.68048			0.516583	0.459126			0.788542	1.08954			0.745572	0.89049
																														1.48141	2.36565			1.20626	1.68056			0.516161	0.458755			0.787752	1.0887			0.744544	0.892552
																														1.47697	2.35509			1.20401	1.6801			0.518271	0.460146			0.789105	1.08349			0.7466	0.890759
																														1.47804	2.34547			1.20391	1.67687			0.520241	0.456529			0.792489	1.07902			0.740206	0.887353
																														1.4764	2.34309			1.20255	1.67542			0.518412	0.45792			0.793278	1.0737			0.73678	0.886457
																														1.47427	2.33677			1.20303	1.66874			0.515176	0.455694			0.792376	1.06559			0.737808	0.886995
																														1.46308	2.32839			1.20499	1.66353			0.513066	0.452726			0.79012	1.06511			0.73404	0.884306
																														1.4651	2.32445			1.19922	1.65985			0.51602	0.453653			0.794293	1.05906			0.729701	0.883769
																														1.46057	2.3227			1.19385	1.65801			0.515317	0.451427			0.795083	1.05628			0.727875	0.880453
																														1.45738	2.31214			1.19444	1.65164			0.513488	0.449572			0.797451	1.05132			0.728217	0.878391
																														1.45767	2.30789			1.1959	1.65172			0.508986	0.448737			0.79903	1.04902			0.721595	0.877853
																														1.46066	2.3021			1.19307	1.64213			0.505188	0.447532			0.80027	1.04019			0.718284	0.876688
																														1.45777	2.30127			1.19629	1.63507			0.507158	0.444934			0.803428	1.04406			0.721367	0.873462
																														1.45207	2.29837			1.19541	1.62503			0.507158	0.446511			0.809631	1.04539			0.716914	0.87642
																														1.44532	2.29899			1.1961	1.61958			0.50758	0.446511			0.813578	1.04273			0.715201	0.879467
																														1.43875	2.29661			1.19297	1.6169			0.505188	0.44512			0.812676	1.04189			0.713831	0.875523
																														1.4346	2.28388			1.19072	1.61567			0.504063	0.446047			0.815495	1.03838			0.713032	0.873372
																														1.42756	2.26742			1.19082	1.61222			0.502374	0.444563			0.811999	1.03705			0.713374	0.871221
																														1.4264	2.25396			1.18994	1.60025			0.501108	0.447068			0.810533	1.03209			0.7168	0.86925
																														1.41906	2.24744			1.18828	1.59527			0.502515	0.445398			0.811097	1.031			0.713603	0.867816
																														1.41434	2.24382			1.18935	1.59404			0.50139	0.445676			0.81324	1.03112			0.70915	0.867188
																														1.40806	2.23678			1.18466	1.5866			0.498576	0.446604			0.810646	1.03318			0.711319	0.863872
																														1.40053	2.23067			1.18584	1.58361			0.499561	0.444749			0.810872	1.03572			0.709949	0.864052
																														1.39494	2.21918			1.18027	1.58514			0.498717	0.448737			0.810082	1.03717			0.714059	0.865844
																														1.38837	2.21039			1.179	1.582			0.500686	0.445213			0.805345	1.03669			0.710406	0.867995
																														1.38297	2.19745			1.17372	1.58253			0.503922	0.445676			0.804782	1.03693			0.706409	0.862887
																														1.37969	2.19206			1.17528	1.57916			0.50364	0.444842			0.808729	1.03705			0.705039	0.86217
																														1.37409	2.18999			1.17831	1.57655			0.505047	0.444192			0.80636	1.03523			0.707437	0.858047
																														1.36955	2.18161			1.1747	1.57134			0.507439	0.447717			0.808052	1.03378			0.708693	0.855896
																														1.36839	2.17975			1.17274	1.57003			0.509971	0.451149			0.803541	1.04358			0.70778	0.854014
																														1.36579	2.17674			1.17323	1.56765			0.509971	0.449572			0.803315	1.04479			0.706181	0.855448
																														1.36222	2.1754			1.17636	1.56627			0.50983	0.452076			0.802526	1.04721			0.709949	0.853924
																														1.35884	2.1667			1.16864	1.56689			0.510675	0.452726			0.800158	1.05023			0.709036	0.858137
																														1.36482	2.16981			1.1662	1.56704			0.511941	0.45152			0.796662	1.04515			0.709949	0.854552
																														1.36753	2.15873			1.1661	1.5629			0.509268	0.452726			0.793842	1.03898			0.70778	0.84299
																														1.37013	2.15056			1.16356	1.56183			0.510675	0.455323			0.796323	1.03402			0.708921	0.842542
																														1.37013	2.14176			1.15897	1.56152			0.513629	0.455601			0.794632	1.03656			0.704697	0.838957
																														1.37235	2.14507			1.15369	1.55469			0.512785	0.457085			0.793955	1.03378			0.700586	0.836
																														1.37293	2.14445			1.15213	1.55416			0.511097	0.457271			0.795083	1.03463			0.69659	0.831608
																														1.36772	2.13379			1.14929	1.55339			0.511941	0.459775			0.788767	1.0356			0.696819	0.829816
																														1.36685	2.12043			1.14753	1.55224			0.512644	0.457734			0.78279	1.031			0.697047	0.826589
																														1.36347	2.1135			1.14832	1.55101			0.510112	0.460331			0.785609	1.02701			0.694078	0.822287
																														1.36704	2.10853			1.14636	1.54641			0.512925	0.463485			0.782903	1.02278			0.688826	0.822287
																														1.36801	2.11629			1.14617	1.53483			0.512785	0.460795			0.780083	1.02483			0.683346	0.819509
																														1.36202	2.11246			1.14665	1.52877			0.514192	0.462001			0.784143	1.02012			0.682318	0.815835
																														1.36058	2.11495			1.14529	1.52233			0.512785	0.463207			0.785384	1.02012			0.683117	0.817537
																														1.35952	2.11143			1.14363	1.52447			0.510534	0.460888			0.780534	1.01891			0.685058	0.815924
																														1.35778	2.10159			1.14157	1.52432			0.508846	0.461444			0.779407	1.01564			0.690653	0.817986
																														1.35614	2.10159			1.14314	1.51926			0.510956	0.458755			0.776925	1.01528			0.685173	0.81942
																														1.35672	2.09456			1.13952	1.51642			0.513347	0.458847			0.779068	1.01008			0.684716	0.819599
																														1.35257	2.09124			1.13473	1.50852			0.518693	0.45996			0.776136	1.00971			0.68837	0.81207
																														1.34176	2.08162			1.13327	1.50906			0.517287	0.461444			0.771963	1.00548			0.681862	0.808037
																														1.33722	2.07696			1.1319	1.50254			0.515317	0.459682			0.771061	0.999674			0.676724	0.800599
																														1.32902	2.06837			1.13268	1.50169			0.514895	0.459404			0.766888	0.997013			0.677409	0.802122
																														1.32129	2.05698			1.1277	1.49724			0.513629	0.45894			0.767452	1.0004			0.675353	0.80499
																														1.31521	2.0545			1.12477	1.48781			0.509127	0.457178			0.762828	1.00742			0.670444	0.805976
																														1.30952	2.05398			1.12613	1.48091			0.508986	0.45792			0.760573	1.00016			0.671129	0.803556
																														1.30634	2.04839			1.12594	1.48306			0.512644	0.458569			0.760009	0.997618			0.673641	0.803825
																														1.30267	2.04363			1.11988	1.47822			0.519819	0.457827			0.758994	0.997013			0.670901	0.80275
																														1.3018	2.04311			1.12086	1.47746			0.517849	0.454395			0.756964	0.993747			0.66953	0.802391
																														1.30054	2.04963			1.1193	1.47362			0.515458	0.455787			0.755836	0.998223			0.669873	0.801943
																														1.30469	2.04953			1.11333	1.47002			0.517849	0.453746			0.753693	0.998586			0.666562	0.80508
																														1.30498	2.04922			1.10796	1.46925			0.5118	0.45254			0.755159	1.00052			0.670558	0.802212
																														1.2989	2.03959			1.10581	1.46603			0.50969	0.452262			0.756964	0.993385			0.667133	0.800778
																														1.30643	2.03121			1.1018	1.46258			0.50983	0.452355			0.7564	1.00016			0.663137	0.798806
																														1.30518	2.03203			1.1022	1.46012			0.511941	0.45152			0.753017	0.999432			0.664278	0.798269
																														1.30412	2.0281			1.10425	1.45491			0.514754	0.452633			0.750197	0.993989			0.664735	0.798
																														1.30431	2.02748			1.10151	1.45007			0.512222	0.451705			0.750987	0.993143			0.654459	0.794236
																														1.30527	2.02676			1.09624	1.44816			0.509268	0.451242			0.749408	0.993989			0.655258	0.792533
																														1.29997	2.02645			1.09379	1.44463			0.506032	0.448459			0.745686	0.990119			0.653888	0.787962
																														1.29697	2.01858			1.08949	1.44256			0.502796	0.449665			0.744784	0.987337			0.653774	0.786797
																														1.30267	2.0132			1.08451	1.43918			0.502515	0.448737			0.74625	0.992417			0.657999	0.787872
																														1.30209	2.00119			1.08353	1.43328			0.49942	0.451984			0.745573	0.995683			0.661196	0.789396
																														1.2991	1.99591			1.08001	1.42829			0.501108	0.451705			0.743882	0.996287			0.660282	0.787424
																														1.3017	2.00305			1.0722	1.41993			0.501671	0.453004			0.742979	0.995804			0.661995	0.784736
																														1.30209	1.99684			1.07278	1.41196			0.504766	0.45792			0.746701	0.988063			0.663936	0.783212
[truncated: 26 more columns]

## Sheet: Fig3-c
#TRb-HAB sites
TRb-HAB proximal	abolish	2529
	de novo	545
	maintain	1567
TRb-HAB distal	abolish	6118
	de novo	5834
	maintain	6817
P value DR4
TRb-HAB proximal	abolish	0
	de novo	0
	maintain	221
TRb-HAB distal	abolish	250
	de novo	1180
	maintain	2469
% incidence DR4
		background	Target
TRb-HAB proximal	abolish	0	0
	de novo	0	0
	maintain	5.2	17.2
TRb-HAB distal	abolish	5.2	17.2
	de novo	2.2	27.1
	maintain	3.8	45.9

## Sheet: Fig4-c
T3-increased ATAC peaks (n = 1,424)				T3-increased ATAC peaks (n = 1,424)				T3-increased ATAC peaks (n = 1,424)				T3-increased ATAC peaks (n = 1,424)				T3-increased ATAC peaks (n = 1,424)				T3-depleted ATAC peaks (n = 352)				T3-depleted ATAC peaks (n = 352)				T3-depleted ATAC peaks (n = 352)				T3-depleted ATAC peaks (n = 352)				T3-depleted ATAC peaks (n = 352)
ATAC				HAB				H3K27ac				H3K4me1				H3K4me3				ATAC				HAB				H3K27ac				H3K4me1				H3K4me3
MMI	plus T3			MMI	plus T3			MMI	plus T3			MMI	plus T3			MMI	plus T3			MMI	plus T3			MMI	plus T3			MMI	plus T3			MMI	plus T3			MMI	plus T3
0.19031	0.260997			0.905333	1.1888			0.596032	2.01483			0.611376	1.25427			0.125216	0.215512			0.291405	0.215047			0.0281729	0			0.878506	0.46508			0.773969	0.457501			0.136518	0.177093
0.190742	0.262544			0.919261	1.17726			0.593259	2.00889			0.61465	1.26308			0.122996	0.216185			0.294893	0.216268			0	0			0.867291	0.455056			0.789108	0.463443			0.138314	0.174369
0.191212	0.263072			0.884441	1.20034			0.601576	2.02078			0.609037	1.27226			0.122996	0.220226			0.300442	0.214894			0	0			0.893459	0.473098			0.817493	0.466413			0.143703	0.163471
0.19274	0.263412			0.842656	1.22343			0.591411	2.02326			0.613247	1.26529			0.126104	0.221573			0.299015	0.217184			0	0			0.906544	0.46107			0.8156	0.464928			0.141907	0.155297
0.193877	0.262619			0.8148	1.18303			0.600652	2.02128			0.616522	1.26933			0.122107	0.224267			0.301869	0.215047			0	0			0.908413	0.467084			0.845878	0.478297			0.140111	0.160746
0.196267	0.261224			0.773015	1.1888			0.601576	2.02475			0.606231	1.27814			0.119887	0.223593			0.308211	0.216726			0.0281729	0			0.906544	0.479112			0.842093	0.478297			0.154481	0.155297
0.194465	0.259413			0.759087	1.18303			0.602038	2.03069			0.608102	1.28034			0.120331	0.22494			0.306625	0.217489			0.0281729	0			0.917759	0.501163			0.849663	0.487209			0.156277	0.158022
0.194308	0.260431			0.738194	1.14841			0.59788	2.03713			0.614183	1.28438			0.12344	0.228981			0.312333	0.218557			0.0281729	0			0.910282	0.497154			0.845878	0.479782			0.15987	0.155297
0.194034	0.261601			0.717302	1.11955			0.6025	2.04952			0.615118	1.28732			0.120775	0.225614			0.313601	0.219626			0.0281729	0			0.885983	0.499159			0.857232	0.475326			0.163463	0.160746
0.193602	0.260997			0.654625	1.09647			0.598804	2.03912			0.621667	1.27961			0.12344	0.225614			0.319309	0.223289			0.0281729	0			0.893459	0.493145			0.859124	0.478297			0.163463	0.158022
0.194425	0.261073			0.633733	1.07338			0.598804	2.03317			0.624474	1.27667			0.120775	0.223593			0.326443	0.225426			0.0281729	0			0.897198	0.49114			0.874263	0.472355			0.161666	0.160746
0.194621	0.264619			0.654625	1.04453			0.596956	2.03069			0.61886	1.28548			0.124772	0.225614			0.328187	0.228936			0.0281729	0			0.897198	0.483122			0.87994	0.488694			0.168851	0.158022
0.195366	0.266468			0.654625	1.06761			0.59788	2.04358			0.612779	1.28291			0.126992	0.226287			0.332785	0.229852			0.0281729	0			0.925235	0.497154			0.887509	0.497607			0.17424	0.155297
0.196111	0.267486			0.633733	1.06184			0.59557	2.03812			0.626345	1.28512			0.124772	0.218879			0.337383	0.230462			0.0281729	0			0.927104	0.479112			0.878048	0.485723			0.176037	0.141674
0.198815	0.269674			0.619805	1.01568			0.60481	2.03664			0.626345	1.28218			0.124772	0.214165			0.343566	0.234125			0.0281729	0			0.947665	0.485126			0.864801	0.488694			0.177833	0.155297
0.197992	0.269674			0.633733	1.03876			0.610355	2.04209			0.621667	1.28732			0.124328	0.215512			0.327077	0.232141			0.0281729	0			0.968226	0.485126			0.866694	0.479782			0.179629	0.152572
0.198736	0.270052			0.654625	1.0907			0.609893	2.03763			0.62307	1.28512			0.124772	0.213491			0.323906	0.232294			0.0281729	0			0.971964	0.467084			0.859124	0.482753			0.183222	0.158022
0.201597	0.271787			0.640697	1.08493			0.609431	2.0406			0.624006	1.30311			0.12344	0.20945			0.323748	0.231378			0.0281729	0			0.95888	0.467084			0.851555	0.49315			0.185018	0.158022
0.202656	0.273674			0.619805	1.11378			0.614513	2.04358			0.622135	1.29686			0.12344	0.208777			0.323589	0.235346			0.0281729	0			0.962618	0.459066			0.85534	0.49315			0.188611	0.152572
0.205007	0.275786			0.598912	1.12532			0.617286	2.03416			0.619796	1.29797			0.124772	0.210797			0.322321	0.239009			0.0281729	0			0.962618	0.46508			0.842093	0.506519			0.186814	0.155297
0.206261	0.277069			0.605877	1.13109			0.625602	2.04754			0.616989	1.3009			0.122996	0.213491			0.315187	0.241298			0.0281729	0			0.970095	0.457061			0.834524	0.505034			0.192203	0.152572
0.206653	0.27937			0.564092	1.17726			0.633457	2.07033			0.615586	1.29723			0.125216	0.215512			0.316296	0.240688			0.0281729	0			0.966357	0.46107			0.834524	0.513946			0.192203	0.147123
0.206418	0.279333			0.598912	1.16572			0.638077	2.07579			0.620264	1.29723			0.12566	0.214838			0.313601	0.242825			0.0281729	0			0.955142	0.441024			0.809923	0.518402			0.204777	0.144399
0.205595	0.281181			0.619805	1.15418			0.649166	2.07876			0.631022	1.30054			0.125216	0.212144			0.312967	0.243283			0.0281729	0			0.949534	0.453052			0.813708	0.512461			0.20837	0.147123
0.205908	0.283407			0.640697	1.1888			0.646394	2.0743			0.627748	1.29613			0.126992	0.212144			0.310113	0.24313			0.0281729	0			0.951403	0.443028			0.792892	0.510975			0.217351	0.13895
0.205673	0.283483			0.654625	1.16572			0.648704	2.07826			0.632893	1.28658			0.128324	0.215512			0.309955	0.244351			0	0			0.975703	0.441024			0.785323	0.506519			0.20837	0.13895
0.207006	0.286048			0.640697	1.15418			0.645008	2.08619			0.6357	1.29136			0.128768	0.217532			0.30932	0.241298			0	0			0.98131	0.441024			0.789108	0.503548			0.202981	0.133501
0.209161	0.286954			0.682482	1.16572			0.656097	2.10056			0.638507	1.29797			0.131432	0.220226			0.306467	0.244656			0	0			1.00374	0.439019			0.802354	0.512461			0.202981	0.133501
0.210102	0.288614			0.703374	1.17149			0.653787	2.10254			0.641313	1.2987			0.13232	0.221573			0.306942	0.246335			0	0			1.02991	0.426991			0.772076	0.515431			0.202981	0.133501
0.211787	0.287482			0.710338	1.1888			0.657945	2.11791			0.645056	1.31155			0.130988	0.226961			0.307418	0.242672			0	0			1.03925	0.439019			0.775861	0.513946			0.211962	0.136225
0.211199	0.286991			0.689446	1.17149			0.666262	2.13228			0.646459	1.31192			0.130988	0.226287			0.302344	0.242367			0	0			1.04486	0.441024			0.772076	0.524344			0.215555	0.136225
0.213825	0.28435			0.654625	1.19457			0.67042	2.1298			0.65675	1.31229			0.135428	0.224267			0.293942	0.239314			0	0			1.01682	0.463075			0.777753	0.518402			0.202981	0.136225
0.212806	0.283709			0.619805	1.17149			0.676427	2.14219			0.659089	1.31853			0.135872	0.226287			0.287758	0.23733			0	0			1.00374	0.445033			0.773969	0.512461			0.213759	0.141674
0.213198	0.283332			0.654625	1.17149			0.674578	2.14566			0.653943	1.32624			0.139425	0.227634			0.283478	0.23153			0	0			1.00748	0.469089			0.775861	0.519888			0.219148	0.147123
0.211434	0.281181			0.654625	1.21766			0.67273	2.16597			0.654879	1.33579			0.139869	0.234369			0.278563	0.228631			0	0			0.988787	0.475103			0.785323	0.515431			0.226333	0.13895
0.212728	0.279408			0.640697	1.21766			0.679661	2.17192			0.65675	1.33982			0.139869	0.234369			0.283002	0.227562			0	0			1	0.477108			0.787215	0.534741			0.237111	0.136225
0.214334	0.280653			0.633733	1.14841			0.675965	2.17638			0.66517	1.34864			0.13676	0.239757			0.280624	0.226189			0	0			1	0.497154			0.777753	0.536227			0.240703	0.136225
0.21406	0.279597			0.640697	1.13109			0.679661	2.18282			0.663766	1.33982			0.138092	0.236389			0.279197	0.228478			0	0			1.00748	0.503168			0.779646	0.537712			0.240703	0.133501
0.212336	0.277295			0.661589	1.13686			0.679661	2.19273			0.665637	1.36479			0.138536	0.232349			0.274124	0.228631			0	0			0.990656	0.525219			0.783431	0.546625			0.238907	0.130776
0.211787	0.277333			0.69641	1.13109			0.682433	2.19967			0.66517	1.37617			0.140313	0.230328			0.276185	0.227104			0	0			1	0.523215			0.777753	0.525829			0.238907	0.128052
0.210807	0.27605			0.689446	1.11955			0.670882	2.2076			0.670315	1.3725			0.144309	0.233022			0.284112	0.23153			0	0			0.994394	0.517201			0.779646	0.524344			0.249685	0.122603
0.210729	0.274277			0.710338	1.09647			0.67042	2.21899			0.677332	1.37103			0.144309	0.235042			0.282368	0.235041			0	0			0.992525	0.525219			0.785323	0.521373			0.260462	0.128052
0.211042	0.275334			0.668553	1.0907			0.66349	2.2299			0.674525	1.37581			0.146973	0.231002			0.27999	0.233057			0	0			0.990656	0.539252			0.794785	0.521373			0.253277	0.133501
0.211787	0.273674			0.647661	1.10801			0.660717	2.22345			0.667976	1.37985			0.146085	0.231002			0.279197	0.232751			0	0			1.01682	0.55128			0.821277	0.530285			0.262259	0.133501
0.210572	0.273938			0.668553	1.06761			0.659793	2.2512			0.673122	1.38792			0.145197	0.229655			0.282685	0.234888			0	0			1.03925	0.567317			0.82317	0.522858			0.255073	0.133501
0.208652	0.276843			0.661589	1.06184			0.664414	2.27548			0.681074	1.38903			0.142089	0.229655			0.283002	0.235346			0	0			1.02243	0.563308			0.826954	0.533256			0.249685	0.144399
0.209749	0.275258			0.661589	1.11955			0.666724	2.28143			0.685284	1.3938			0.140313	0.226961			0.285063	0.236262			0	0			1.01122	0.553284			0.821277	0.533256			0.262259	0.152572
0.207476	0.275673			0.661589	1.11955			0.658407	2.27053			0.682009	1.40041			0.138092	0.224267			0.286173	0.232599			0	0			1.01122	0.559298			0.811816	0.530285			0.267648	0.149848
0.206927	0.273749			0.640697	1.11955			0.661179	2.28143			0.687155	1.40702			0.142089	0.224267			0.287283	0.237025			0.0563459	0			0.988787	0.557294			0.836416	0.536227			0.27124	0.152572
0.207045	0.275258			0.661589	1.11955			0.653787	2.28341			0.682477	1.41289			0.142089	0.221573			0.285063	0.240077			0.0563459	0			0.998133	0.563308			0.826954	0.5288			0.267648	0.152572
0.207437	0.274881			0.661589	1.14263			0.646394	2.28787			0.681542	1.41142			0.144309	0.221573			0.287283	0.239467			0.0563459	0			0.988787	0.567317			0.832631	0.531771			0.267648	0.166195
0.206575	0.275296			0.654625	1.11378			0.649628	2.29679			0.665637	1.41803			0.13676	0.221573			0.290295	0.240688			0.0563459	0			1.02056	0.553284			0.825062	0.540683			0.283814	0.171644
0.209161	0.276616			0.689446	1.13109			0.647318	2.28292			0.674993	1.42685			0.134096	0.2209			0.290771	0.238093			0.0563459	0			1.02617	0.569322			0.830739	0.554052			0.282018	0.171644
0.208456	0.274956			0.668553	1.13109			0.657021	2.30819			0.675461	1.43602			0.132764	0.219553			0.288868	0.24664			0.0563459	0			1.02804	0.557294			0.832631	0.555537			0.274833	0.174369
0.208142	0.274466			0.633733	1.10801			0.66349	2.30621			0.679671	1.43713			0.130544	0.225614			0.286966	0.245725			0.0563459	0			1.02991	0.557294			0.825062	0.557022			0.282018	0.182542
0.206496	0.274089			0.619805	1.08493			0.652863	2.31463			0.681074	1.43492			0.126992	0.225614			0.282685	0.244046			0.0563459	0			1.02056	0.563308			0.836416	0.551081			0.274833	0.185267
0.206457	0.274843			0.626769	1.11955			0.667186	2.31959			0.680138	1.44006			0.12788	0.226961			0.285222	0.24954			0.0563459	0			1.05795	0.567317			0.842093	0.565935			0.269444	0.190716
0.207123	0.274994			0.647661	1.14841			0.664414	2.32752			0.689026	1.45548			0.126104	0.228308			0.28871	0.247709			0.112692	0			1.06355	0.565312			0.853447	0.577818			0.269444	0.207063
0.207868	0.277673			0.633733	1.13686			0.660717	2.34486			0.680606	1.4397			0.124772	0.228308			0.293307	0.245114			0.112692	0			1.07103	0.553284			0.84777	0.574847			0.274833	0.207063
0.207868	0.277484			0.619805	1.14263			0.673192	2.34486			0.682945	1.43529			0.122996	0.226961			0.299015	0.24603			0.112692	0			1.0729	0.549275			0.849663	0.592672			0.290999	0.207063
0.206849	0.277786			0.612841	1.18303			0.684743	2.34635			0.676396	1.45402			0.121663	0.22494			0.297905	0.242825			0.112692	0			1.08038	0.567317			0.84777	0.591186			0.276629	0.215236
0.207006	0.277974			0.619805	1.15995			0.687054	2.36072			0.678735	1.46687			0.120331	0.22494			0.296954	0.246488			0.112692	0			1.10281	0.573331			0.842093	0.597128			0.278425	0.220685
0.206457	0.278804			0.668553	1.21189			0.690288	2.36666			0.681542	1.47715			0.117667	0.226961			0.296161	0.249845			0.112692	0			1.11776	0.583354			0.859124	0.598613			0.278425	0.234308
0.206692	0.278163			0.710338	1.24074			0.693522	2.39392			0.68809	1.48229			0.119443	0.226287			0.296003	0.250456			0.140865	0			1.12337	0.569322			0.851555	0.598613			0.276629	0.250655
0.207358	0.277144			0.69641	1.23497			0.694446	2.38896			0.687623	1.48853			0.120331	0.222246			0.291563	0.249082			0.169038	0			1.10841	0.563308			0.849663	0.597128			0.283814	0.269726
0.209318	0.275824			0.69641	1.25228			0.685205	2.37905			0.686687	1.49844			0.124328	0.226287			0.292198	0.251982			0.169038	0			1.13458	0.561303			0.864801	0.601584			0.301777	0.269726
0.207946	0.275409			0.724266	1.21766			0.678275	2.39739			0.67359	1.49698			0.126104	0.230328			0.295686	0.25595			0.197211	0			1.15888	0.557294			0.885617	0.616438			0.299981	0.2779
0.210494	0.275484			0.710338	1.24074			0.687054	2.40631			0.677332	1.50616			0.126548	0.228308			0.292832	0.260224			0.253557	0			1.14953	0.561303			0.898864	0.620894			0.298184	0.286073
0.208652	0.276692			0.689446	1.25805			0.684281	2.42167			0.678267	1.50909			0.12566	0.227634			0.292832	0.257324			0.197211	0			1.1458	0.573331			0.908325	0.619409			0.296388	0.299696
0.207202	0.276729			0.69641	1.26382			0.689364	2.42811			0.683413	1.50689			0.126548	0.228308			0.2941	0.256866			0.197211	0			1.13832	0.563308			0.921572	0.620894			0.303573	0.316043
0.207162	0.278012			0.69641	1.26382			0.698605	2.42811			0.683413	1.52047			0.127436	0.225614			0.297271	0.256561			0.197211	0			1.16823	0.573331			0.934818	0.614953			0.31974	0.310594
0.208103	0.277371			0.717302	1.24074			0.702301	2.4296			0.68809	1.52231			0.131432	0.232349			0.303771	0.258087			0.197211	0			1.15701	0.589368			0.932926	0.609011			0.310759	0.316043
0.206849	0.276088			0.717302	1.21189			0.702763	2.44446			0.681542	1.52231			0.13232	0.231002			0.310272	0.26114			0.197211	0			1.14953	0.58135			0.949957	0.617923			0.316147	0.313319
0.207594	0.278729			0.724266	1.22343			0.702301	2.44843			0.677332	1.51607			0.131876	0.237063			0.313918	0.259308			0.253557	0			1.1458	0.569322			0.946172	0.620894			0.317944	0.313319
0.208221	0.278427			0.745159	1.19457			0.702763	2.46924			0.677799	1.52047			0.135872	0.233022			0.317406	0.264345			0.253557	0			1.1701	0.557294			0.953742	0.62238			0.312555	0.305145
0.209553	0.280917			0.773015	1.1888			0.713852	2.47717			0.681074	1.53039			0.13676	0.239083			0.325809	0.264955			0.253557	0			1.15888	0.565312			0.957526	0.626836			0.314351	0.30242
0.208142	0.280917			0.773015	1.16572			0.705073	2.50393			0.686687	1.52598			0.140313	0.235042			0.329456	0.269076			0.253557	0			1.13271	0.565312			0.959419	0.62535			0.317944	0.310594
0.206183	0.281634			0.738194	1.16572			0.705535	2.51631			0.68388	1.53222			0.143421	0.237736			0.331675	0.267702			0.197211	0			1.14393	0.563308			0.965096	0.616438			0.317944	0.291522
0.204772	0.279408			0.738194	1.17726			0.72032	2.53167			0.690429	1.54544			0.143865	0.236389			0.333102	0.270907			0.197211	0.0233458			1.16075	0.567317			0.982127	0.62535			0.325129	0.30242
0.203988	0.278804			0.73123	1.17149			0.712466	2.56289			0.694639	1.55499			0.144753	0.242451			0.3312	0.270297			0.253557	0.0233458			1.17196	0.565312			0.999158	0.619409			0.343092	0.30242
0.204733	0.277937			0.745159	1.14841			0.708769	2.58321			0.701656	1.55168			0.142089	0.239083			0.33009	0.267092			0.281729	0.0233458			1.17944	0.571326			0.995373	0.62238			0.359258	0.310594
0.204066	0.276164			0.759087	1.17726			0.708307	2.56438			0.697446	1.55462			0.139869	0.239757			0.336114	0.262513			0.281729	0.0233458			1.17383	0.569322			1.01051	0.616438			0.359258	0.318768
0.205203	0.274315			0.724266	1.0907			0.72032	2.57627			0.706333	1.55242			0.139869	0.239757			0.338493	0.265871			0.281729	0.0233458			1.17757	0.579345			0.997265	0.62535			0.373629	0.324217
0.204576	0.274956			0.682482	1.07916			0.719858	2.57925			0.713818	1.55168			0.139425	0.242451			0.341981	0.269381			0.281729	0.0233458			1.16636	0.589368			1.0143	0.62535			0.377221	0.318768
0.204341	0.276956			0.654625	1.09647			0.724017	2.59609			0.727851	1.55646			0.137204	0.239757			0.340871	0.269686			0.253557	0.0233458			1.1701	0.583354			1.01997	0.649117			0.391592	0.316043
0.203361	0.276088			0.654625	1.07916			0.736492	2.63821			0.725044	1.55205			0.134096	0.237063			0.342932	0.266787			0.253557	0.0233458			1.15327	0.593378			1.00673	0.646146			0.38261	0.324217
0.205085	0.276013			0.647661	1.07916			0.739264	2.6397			0.738142	1.56711			0.131876	0.241777			0.336273	0.262208			0.253557	0.0233458			1.14953	0.595382			0.985911	0.634263			0.391592	0.326941
0.204027	0.275673			0.654625	1.04453			0.73834	2.66448			0.744691	1.56417			0.131876	0.247165			0.339127	0.261903			0.225384	0.0233458			1.15514	0.60741			0.999158	0.638719			0.404166	0.329666
0.205125	0.274881			0.682482	1.04453			0.74296	2.67885			0.741416	1.58032			0.126992	0.252553			0.339285	0.262513			0.225384	0.0233458			1.1701	0.621443			0.997265	0.646146			0.420332	0.318768
0.206379	0.274277			0.675518	1.0503			0.754511	2.69272			0.739545	1.5884			0.12566	0.251879			0.336907	0.264039			0.253557	0.0466917			1.16823	0.625452			1.00294	0.663971			0.422129	0.321492
0.205203	0.273296			0.661589	1.07916			0.752663	2.71205			0.741884	1.59097			0.122552	0.2539			0.328346	0.266634			0.253557	0.0466917			1.16262	0.619438			0.999158	0.665456			0.423925	0.335115
0.204929	0.272957			0.668553	1.11955			0.748043	2.73286			0.746562	1.59244			0.118999	0.249185			0.326126	0.265566			0.253557	0.0466917			1.18131	0.611419			0.995373	0.671398			0.429314	0.354186
0.204184	0.273221			0.717302	1.14841			0.762828	2.73286			0.746562	1.59832			0.117223	0.251206			0.322163	0.262055			0.281729	0.0466917			1.19253	0.631466			0.989696	0.652088			0.427517	0.370533
0.204458	0.271825			0.766051	1.16572			0.76329	2.7502			0.757788	1.61447			0.116779	0.247838			0.325016	0.259155			0.281729	0.0466917			1.2	0.641489			0.995373	0.662485			0.432906	0.378707
0.205242	0.273372			0.773015	1.21189			0.766524	2.75169			0.752643	1.62071			0.111895	0.243124			0.322321	0.255798			0.309902	0.0466917			1.20935	0.645499			0.989696	0.668427			0.443684	0.392329
0.205712	0.273485			0.766051	1.23497			0.75867	2.76854			0.750772	1.62732			0.110119	0.236389			0.316613	0.256103			0.338075	0.0466917			1.25795	0.651512			0.991588	0.659514			0.454462	0.414125
0.207554	0.273598			0.786943	1.26959			0.766062	2.76854			0.743287	1.63614			0.107455	0.231675			0.318516	0.251677			0.338075	0.0466917			1.27851	0.653517			0.995373	0.662485			0.456258	0.422299
0.206653	0.274089			0.786943	1.28691			0.781772	2.76458			0.742352	1.63173			0.105234	0.222246			0.318199	0.255035			0.338075	0.0466917			1.27851	0.659531			1.00105	0.671398			0.468832	0.435921
0.208848	0.276767			0.800871	1.27537			0.777613	2.75813			0.740481	1.63944			0.107011	0.230328			0.326443	0.256408			0.338075	0.0233458			1.28411	0.66755			0.999158	0.672883			0.47961	0.435921
0.210494	0.276541			0.807835	1.27537			0.778075	2.75665			0.737206	1.64642			0.107899	0.222246			0.326285	0.254424			0.281729	0.0233458			1.28785	0.66354			1.0124	0.666941			0.459851	0.438646
0.212218	0.276465			0.8148	1.30422			0.777613	2.76458			0.743287	1.66147			0.107011	0.22292			0.331675	0.25595			0.253557	0.0233458			1.2729	0.659531			1.01808	0.672883			0.456258	0.435921
0.213002	0.278465			0.8148	1.3677			0.782696	2.78588			0.749368	1.66478			0.106123	0.212818			0.325968	0.262361			0.281729	0.0233458			1.28038	0.675568			1.01808	0.683281			0.449073	0.438646
0.211983	0.280917			0.856584	1.41387			0.784082	2.79084			0.744691	1.67285			0.10479	0.212818			0.334529	0.264803			0.281729	0.0233458			1.27477	0.673564			1.02565	0.678825			0.441888	0.430472
0.21214	0.282879			0.898369	1.39655			0.787316	2.79034			0.738142	1.66955			0.103458	0.210797			0.338017	0.265413			0.253557	0.0233458			1.27851	0.673564			1.00105	0.675854			0.443684	0.430472
0.213982	0.283483			0.96801	1.41964			0.794247	2.78638			0.735335	1.6824			0.105234	0.213491			0.340712	0.26755			0.253557	0.0233458			1.28598	0.687596			1.0143	0.671398			0.44548	0.427748
0.21551	0.283973			0.995866	1.4658			0.794709	2.77102			0.743287	1.69672			0.104346	0.210797			0.344676	0.267397			0.253557	0.0233458			1.29346	0.699624			1.02187	0.672883			0.452666	0.433197
0.215549	0.288048			1.03765	1.48312			0.801639	2.79629			0.74282	1.69745			0.103902	0.206083			0.350701	0.268771			0.281729	0.0466917			1.30841	0.711652			1.01808	0.677339			0.456258	0.430472
0.216137	0.289934			1.10033	1.52928			0.798405	2.79976			0.739077	1.69672			0.103458	0.202716			0.348322	0.269992			0.253557	0.0466917			1.31215	0.691606			1.01051	0.683281			0.450869	0.446819
0.216451	0.292009			1.10729	1.55814			0.800715	2.80372			0.739077	1.69378			0.105678	0.200022			0.351176	0.272739			0.253557	0.0466917			1.33458	0.669554			1.00105	0.690708			0.449073	0.452268
0.21747	0.295819			1.12818	1.55814			0.793785	2.80769			0.743287	1.70627			0.106567	0.200022			0.357042	0.272434			0.281729	0.0233458			1.34206	0.671559			0.982127	0.696649			0.44548	0.444095
0.219155	0.296499			1.19086	1.54083			0.801177	2.81363			0.744691	1.72059			0.107455	0.199348			0.368299	0.278386			0.309902	0.0466917			1.33645	0.677573			0.959419	0.702591			0.447277	0.446819
0.220409	0.297442			1.22568	1.5466			0.807646	2.82156			0.747965	1.72316			0.105234	0.196654			0.371628	0.279149			0.309902	0.0466917			1.35888	0.687596			0.985911	0.721901			0.452666	0.438646
0.223466	0.300573			1.21175	1.55814			0.793323	2.84138			0.760127	1.7305			0.107011	0.198001			0.368775	0.282202			0.281729	0.0466917			1.37196	0.689601			0.991588	0.73824			0.456258	0.452268
0.224642	0.302988			1.19782	1.52928			0.795171	2.84485			0.769015	1.74005			0.107899	0.195981			0.369884	0.284796			0.225384	0.0466917			1.37383	0.701629			0.991588	0.73527			0.46524	0.463166
0.223819	0.302535			1.24657	1.52928			0.795171	2.83494			0.776967	1.73711			0.107899	0.199348			0.373689	0.292733			0.197211	0.0466917			1.35327	0.717666			0.999158	0.736755			0.468832	0.468616
0.225308	0.303252			1.2605	1.55814			0.805798	2.84188			0.773692	1.7573			0.113671	0.197328			0.378604	0.297311			0.169038	0.0700375			1.33084	0.717666			1.00294	0.756065			0.470629	0.463166
0.227228	0.303818			1.29532	1.55814			0.794247	2.84138			0.777902	1.75987			0.115891	0.202042			0.381617	0.293801			0.169038	0.0700375			1.30841	0.721675			1.02565	0.748638			0.47961	0.454993
0.230011	0.305364			1.36496	1.57545			0.786392	2.84931			0.78258	1.77787			0.115891	0.20743			0.382251	0.299448			0.169038	0.0933834			1.32337	0.707643			1.02376	0.753094			0.484999	0.465891
0.23295	0.309628			1.40675	1.60431			0.791013	2.87458			0.788193	1.78044			0.115003	0.204736			0.376702	0.300669			0.197211	0.0933834			1.31028	0.715661			1.02565	0.760521			0.477814	0.490412
0.234283	0.313249			1.40675	1.63893			0.787778	2.89292			0.793807	1.79035			0.112339	0.206757			0.382251	0.306621			0.225384	0.0933834			1.2972	0.717666			1.01051	0.769434			0.467036	0.495861
0.234478	0.316381			1.4346	1.65624			0.790551	2.88747			0.794742	1.77052			0.111007	0.208103			0.379556	0.306469			0.253557	0.116729			1.32897	0.729694			1.02565	0.766463			0.468832	0.512208
0.236399	0.320342			1.41371	1.59276			0.785006	2.90184			0.80363	1.77713			0.111451	0.216185			0.384946	0.30128			0.225384	0.140075			1.32711	0.715661			1.03322	0.760521			0.495777	0.506759
0.235262	0.32121			1.42068	1.65047			0.791013	2.91423			0.808775	1.7775			0.110563	0.215512			0.385897	0.301127			0.225384	0.140075			1.34019	0.703633			1.02565	0.753094			0.495777	0.534004
0.235733	0.321474			1.46942	1.66779			0.797019	2.94842			0.810178	1.80063			0.111007	0.212818			0.381934	0.300974			0.225384	0.140075			1.33832	0.721675			1.04268	0.753094			0.510147	0.553075
0.234635	0.320418			1.48335	1.71972			0.797019	2.98162			0.811582	1.7999			0.110563	0.216185			0.389861	0.305553			0.253557	0.140075			1.3458	0.727689			1.04079	0.763492			0.515536	0.553075
0.235889	0.323209			1.52514	1.69087			0.792399	2.99153			0.809711	1.81128			0.111451	0.214838			0.386532	0.306469			0.281729	0.163421			1.35701	0.72368			1.04079	0.766463			0.522721	0.550351
0.235811	0.320569			1.53907	1.71972			0.788702	2.99202			0.814856	1.82193			0.110119	0.214165			0.387483	0.310132			0.225384	0.186767			1.36262	0.719671			1.07107	0.779831			0.52811	0.577596
0.237614	0.320946			1.56692	1.69664			0.78824	3.01284			0.823276	1.84873			0.106567	0.211471			0.392081	0.309827			0.253557	0.210113			1.37383	0.741722			1.0635	0.770919			0.535295	0.585769
0.239181	0.322719			1.67835	1.73704			0.789164	3.02523			0.837777	1.85203			0.103902	0.20743			0.394459	0.307232			0.253557	0.233458			1.38131	0.763773			1.07485	0.779831			0.551462	0.591218
0.240161	0.322191			1.77585	1.80629			0.789164	3.05694			0.848536	1.86305			0.101238	0.208777			0.395252	0.309063			0.197211	0.256804			1.39439	0.771792			1.09377	0.785773			0.556851	0.61029
0.241141	0.323134			1.78281	1.89285			0.788702	3.06735			0.852278	1.86525			0.0994621	0.210124			0.395093	0.303874			0.169038	0.256804			1.41309	0.761768			1.12027	0.791714			0.553258	0.602116
0.239456	0.324832			1.79674	1.9621			0.786392	3.08469			0.857423	1.8781			0.100794	0.213491			0.39541	0.306927			0.197211	0.28015			1.40187	0.763773			1.09945	0.782802			0.553258	0.599392
0.237927	0.321927			1.8037	2.01981			0.796557	3.10451			0.858827	1.87921			0.101238	0.213491			0.401752	0.310742			0.197211	0.28015			1.40935	0.765778			1.10134	0.784287			0.556851	0.602116
0.236595	0.32038			1.85941	2.08329			0.796095	3.11244			0.84339	1.87737			0.0967979	0.213491			0.402862	0.312421			0.253557	0.303496			1.4486	0.747736			1.1127	0.782802			0.556851	0.61029
0.236124	0.323813			1.83852	2.08329			0.796095	3.13523			0.849471	1.88655			0.0959099	0.210124			0.406825	0.309063			0.281729	0.326842			1.46916	0.743727			1.14298	0.790229			0.558647	0.615739
0.236752	0.323662			1.87334	2.08906			0.794709	3.12532			0.86444	1.88361			0.0896935	0.213491			0.405398	0.307079			0.309902	0.303496			1.45047	0.745731			1.14487	0.796171			0.553258	0.629362
0.234949	0.323964			1.88727	2.15254			0.805336	3.15357			0.87286	1.90234			0.0870293	0.215512			0.407935	0.312116			0.309902	0.303496			1.46729	0.755754			1.13919	0.818452			0.560443	0.637535
0.235301	0.324983			1.90816	2.14677			0.803488	3.18231			0.878005	1.89426			0.0852532	0.218206			0.405874	0.305553			0.309902	0.303496			1.48972	0.771792			1.13919	0.830335			0.555054	0.637535
0.234008	0.322417			1.92209	2.18716			0.803488	3.18875			0.888296	1.90417			0.0803689	0.213491			0.404447	0.307385			0.309902	0.303496			1.52337	0.777806			1.14298	0.833305			0.560443	0.621188
0.23342	0.321889			2.01959	2.22756			0.80626	3.18826			0.891103	1.91078			0.0777048	0.210124			0.401118	0.304943			0.309902	0.303496			1.56075	0.803866			1.16001	0.840732			0.574813	0.615739
0.235262	0.320644			2.04745	2.24487			0.803026	3.22344			0.894845	1.94089			0.0777048	0.208777			0.402703	0.303111			0.338075	0.28015			1.57944	0.791838			1.15244	0.828849			0.594573	0.613014
0.236281	0.31755			2.08227	2.2795			0.814115	3.23137			0.883618	1.95044			0.0781488	0.203389			0.400166	0.308911			0.394421	0.256804			1.60374	0.803866			1.13162	0.828849			0.596369	0.632086
0.239064	0.318682			2.06137	2.2795			0.799791	3.24376			0.892974	1.9721			0.0785928	0.202042			0.392715	0.304027			0.422594	0.28015			1.61496	0.811885			1.14298	0.857072			0.598165	0.634811
0.240357	0.318456			2.06137	2.30258			0.80626	3.24722			0.901862	1.97577			0.0741525	0.202716			0.393349	0.304027			0.47894	0.28015			1.65047	0.811885			1.12594	0.861528			0.587387	0.618464
0.2431	0.321097			2.0753	2.30835			0.803488	3.24921			0.899055	1.98385			0.0714884	0.199348			0.388117	0.297311			0.450767	0.28015			1.66355	0.801861			1.1373	0.846674			0.580202	0.637535
0.242983	0.319927			2.06137	2.418			0.814115	3.27596			0.901394	1.99413			0.0683802	0.203389			0.386373	0.299601			0.450767	0.256804			1.66542	0.823913			1.14865	0.858557			0.583795	0.637535
0.244668	0.323587			2.06137	2.418			0.818273	3.26952			0.905136	1.98569			0.0674921	0.203389			0.388751	0.302958			0.450767	0.233458			1.66169	0.831931			1.13919	0.863013			0.57661	0.61029
0.244119	0.326982			2.03352	2.47571			0.8289	3.26308			0.896248	1.98385			0.0710444	0.204736			0.396044	0.307537			0.450767	0.256804			1.65795	0.831931			1.13919	0.877867			0.578406	0.591218
0.244942	0.327359			1.98477	2.4584			0.834444	3.26605			0.899523	1.99744			0.0728205	0.212818			0.401276	0.31059			0.47894	0.256804			1.66355	0.823913			1.13541	0.858557			0.560443	0.585769
0.246236	0.330491			1.87334	2.45263			0.839527	3.26605			0.912152	1.99633			0.0719324	0.20945			0.406191	0.312116			0.535286	0.233458			1.67103	0.837945			1.14865	0.852616			0.581999	0.583045
0.246353	0.331509			1.87334	2.39492			0.840451	3.29281			0.915895	2.00625			0.0701563	0.20945			0.40302	0.316084			0.535286	0.210113			1.66916	0.843959			1.14487	0.848159			0.594573	0.583045
0.24698	0.330604			1.90816	2.38337			0.837679	3.29826			0.914491	2.00515			0.0701563	0.210124			0.399215	0.317153			0.535286	0.210113			1.67477	0.853982			1.16001	0.857072			0.607147	0.602116
0.248274	0.332679			1.9012	2.35452			0.830748	3.3057			0.919169	2.0213			0.0679362	0.213491			0.400008	0.311963			0.591632	0.256804			1.66169	0.83995			1.15622	0.860043			0.608943	0.593943
0.251213	0.333509			1.9012	2.30835			0.834444	3.32056			0.93788	2.03158			0.0688242	0.210124			0.401435	0.315321			0.563459	0.303496			1.62617	0.86601			1.1619	0.877867			0.616128	0.588494
0.253564	0.332604			1.91513	2.35452			0.837217	3.33543			0.942558	2.03636			0.0692682	0.211471			0.399215	0.314405			0.535286	0.28015			1.66355	0.868015			1.14298	0.882323			0.623313	0.583045
0.255132	0.335207			1.9012	2.37183			0.831672	3.37953			0.942558	2.02314			0.0701563	0.20743			0.401593	0.319747			0.507113	0.303496			1.70468	0.868015			1.14108	0.883809			0.630498	0.585769
0.259286	0.336565			1.89423	2.34875			0.839527	3.3825			0.949574	2.02094			0.0697123	0.204063			0.393349	0.317458			0.535286	0.326842			1.73271	0.86601			1.14298	0.877867			0.637684	0.577596
0.260697	0.334301			1.91513	2.33144			0.836292	3.3835			0.950042	2.04113			0.0701563	0.200695			0.404764	0.324478			0.535286	0.303496			1.71589	0.890066			1.16001	0.883809			0.650258	0.566698
0.259796	0.334641			1.85941	2.26219			0.834906	3.39985			0.947703	2.0459			0.0706003	0.202042			0.407935	0.3228			0.535286	0.303496			1.71963	0.894076			1.1619	0.90609			0.646665	0.569422
0.260775	0.336037			1.85245	2.2391			0.836292	3.42809			0.939283	2.04884			0.0732645	0.202042			0.413167	0.32921			0.507113	0.303496			1.70654	0.89608			1.16758	0.916487			0.67361	0.591218
0.260736	0.337319			1.83852	2.22756			0.842299	3.43057			0.946767	2.05839			0.0741525	0.201369			0.414118	0.338672			0.450767	0.303496			1.71215	0.910113			1.1619	0.938768			0.664628	0.591218
0.260109	0.337395			1.91513	2.26219			0.843685	3.46625			0.95893	2.06353			0.0728205	0.200022			0.420143	0.336994			0.47894	0.350188			1.71215	0.916127			1.18082	0.956593			0.657443	0.583045
0.260736	0.337018			1.94995	2.26219			0.85154	3.47814			0.950042	2.05949			0.0714884	0.201369			0.430448	0.340046			0.450767	0.326842			1.72524	0.914122			1.19407	0.959564			0.668221	0.572147
0.262343	0.33781			1.97084	2.27373			0.83583	3.47666			0.944429	2.07197			0.0714884	0.202716			0.441071	0.344472			0.450767	0.373534			1.73458	0.904099			1.21489	0.989272			0.689776	0.585769
0.262343	0.3383			1.96388	2.26219			0.836292	3.49697			0.951445	2.08703			0.0714884	0.202716			0.444242	0.356072			0.507113	0.373534			1.74767	0.930159			1.20921	0.992242			0.70235	0.591218
0.263636	0.341356			1.9778	2.20448			0.836292	3.50837			0.962204	2.09437			0.0737085	0.198675			0.449791	0.359124			0.535286	0.373534			1.76449	0.924145			1.22056	0.992242			0.716721	0.593943
0.261677	0.338527			2.00566	2.17562			0.843223	3.53265			0.962672	2.1164			0.0741525	0.203389			0.454706	0.360956			0.535286	0.350188			1.79626	0.940183			1.22435	1.01007			0.740072	0.64026
0.262265	0.336188			1.96388	2.22179			0.840913	3.55346			0.974834	2.12228			0.0710444	0.204736			0.45423	0.36294			0.507113	0.373534			1.82991	0.962234			1.23759	1.00858			0.741869	0.634811
0.262265	0.335358			1.92209	2.2391			0.841837	3.56982			0.970624	2.12338			0.0688242	0.200022			0.452486	0.36935			0.507113	0.420225			1.84486	0.980276			1.28112	1.0368			0.763424	0.645709
0.260697	0.335358			2.02655	2.26796			0.848768	3.58964			0.960801	2.13696			0.0692682	0.200022			0.45201	0.370724			0.47894	0.443571			1.88225	0.978271			1.27733	1.06057			0.763424	0.651158
0.260775	0.334188			2.03352	2.2795			0.846457	3.5941			0.965011	2.14247			0.0706003	0.198675			0.457718	0.371639			0.47894	0.490263			1.92898	0.996313			1.2849	1.08731			0.763424	0.675678
0.261677	0.33581			2.04745	2.2391			0.852926	3.61144			0.972963	2.16524			0.0697123	0.193287			0.470243	0.377134			0.450767	0.466917			1.95701	0.976266			1.31139	1.09176			0.770609	0.66478
0.263558	0.337244			2.15191	2.29104			0.859394	3.62928			0.968753	2.17919			0.0688242	0.188573			0.471194	0.381712			0.450767	0.443571			1.9757	0.996313			1.336	1.09622			0.775998	0.656607
0.265282	0.343809			2.13798	2.32567			0.858932	3.63523			0.959397	2.19277			0.0710444	0.18992			0.472304	0.382018			0.422594	0.396879			2.00561	0.998318			1.3606	1.08731			0.781387	0.651158
0.26348	0.346072			2.15191	2.33144			0.859857	3.64712			0.960333	2.21003			0.0706003	0.183185			0.475475	0.387512			0.450767	0.420225			1.98131	1.00634			1.38141	1.09771			0.788572	0.645709
0.261442	0.348109			2.20066	2.35452			0.877414	3.64216			0.967817	2.22031			0.0710444	0.184532			0.478646	0.385223			0.507113	0.396879			1.99066	1.04442			1.39655	1.09325			0.806535	0.653882
0.258816	0.347506			2.22155	2.38337			0.872332	3.66347			0.965946	2.24712			0.0706003	0.18992			0.488793	0.386596			0.507113	0.396879			2.0243	1.05044			1.41169	1.09473			0.788572	0.675678
0.256269	0.350864			2.14494	2.46994			0.884345	3.67784			0.967349	2.25042			0.0710444	0.191267			0.481183	0.385375			0.535286	0.420225			2.03178	1.04242			1.4098	1.10216			0.79935	0.713821
0.257679	0.351429			2.18673	2.50456			0.891275	3.68775			0.976705	2.25152			0.0728205	0.188573			0.481817	0.385375			0.535286	0.420225			2.02243	1.06046			1.42872	1.09028			0.831683	0.721995
0.257444	0.351995			2.13798	2.5161			0.89451	3.70311			0.989335	2.25776			0.0732645	0.188573			0.488	0.384307			0.535286	0.490263			2.05982	1.0785			1.46846	1.09622			0.835276	0.705648
0.256308	0.354523			2.13798	2.59113			0.898206	3.73532			0.986996	2.26694			0.0723764	0.181838			0.489268	0.382781			0.563459	0.5603			2.05795	1.0765			1.49306	1.1081			0.855035	0.721995
0.255093	0.356711			2.11012	2.60844			0.90375	3.73731			0.986528	2.27208			0.0710444	0.186552			0.487842	0.380644			0.591632	0.513609			2.0729	1.06447			1.49495	1.10216			0.871202	0.730168
0.254309	0.356787			2.10316	2.61421			0.911605	3.75514			0.996351	2.29632			0.0710444	0.185205			0.488634	0.382323			0.619805	0.513609			2.09159	1.06848			1.52334	1.10068			0.881979	0.741066
0.251762	0.358484			2.09619	2.64306			0.931935	3.77645			1.00384	2.29632			0.0745966	0.186552			0.485622	0.380644			0.591632	0.513609			2.09346	1.08251			1.52712	1.07691			0.872998	0.762862
0.248822	0.356636			2.03352	2.64306			0.933783	3.7938			1.01787	2.30072			0.0763727	0.191267			0.490378	0.375913			0.535286	0.513609			2.11028	1.0765			1.53848	1.07542			0.889165	0.762862
0.247725	0.354184			2.01959	2.64306			0.934245	3.78636			1.02021	2.31211			0.0750406	0.194634			0.495769	0.384154			0.535286	0.536954			2.11402	1.08452			1.52901	1.08285			0.894553	0.781934
0.248861	0.354787			1.96388	2.75848			0.924542	3.80817			1.02489	2.31431			0.0759287	0.187226			0.493232	0.383239			0.535286	0.536954			2.11215	1.09254			1.54226	1.06354			0.894553	0.765587
0.247921	0.354749			1.99173	2.78157			0.931473	3.81709			1.02489	2.32092			0.0754846	0.183185			0.496561	0.383391			0.563459	0.466917			2.11776	1.10256			1.56686	1.08731			0.923294	0.795557
0.248783	0.355579			1.9778	2.81042			0.937017	3.85276			1.03564	2.33744			0.0790368	0.183185			0.501318	0.379728			0.535286	0.396879			2.11028	1.10657			1.5574	1.09028			0.930479	0.809179
0.248587	0.353504			1.94298	2.81619			0.950416	3.86565			1.0436	2.33818			0.0794809	0.178471			0.504013	0.382933			0.563459	0.420225			2.11028	1.09855			1.582	1.07394			0.939461	0.817353
0.249332	0.358484			1.92209	2.82773			0.961505	3.90777			1.05389	2.36461			0.0790368	0.17443			0.505599	0.379881			0.591632	0.373534			2.10655	1.10055			1.60282	1.05909			0.953831	0.801006
0.250233	0.358635			1.85245	2.79888			0.967512	3.93255			1.06839	2.37085			0.0790368	0.179818			0.498305	0.379881			0.591632	0.373534			2.11215	1.13062			1.59335	1.07097			0.962813	0.806455
0.248705	0.36022			1.74102	2.80465			0.973056	3.95782			1.07915	2.37783			0.0803689	0.189246			0.50544	0.386902			0.535286	0.350188			2.13645	1.15468			1.582	1.08582			0.978979	0.8337
0.246549	0.357805			1.7062	2.82196			0.976291	3.9935			1.09552	2.38885			0.0777048	0.191267			0.500842	0.385833			0.535286	0.350188			2.17757	1.16871			1.58011	1.09771			0.977183	0.852771
0.248587	0.357617			1.68531	2.81042			0.995234	4.05197			1.10254	2.39766			0.0790368	0.197328			0.500367	0.380186			0.507113	0.326842			2.21683	1.16871			1.58768	1.11553			0.975387	0.890914
0.24702	0.355693			1.62264	2.81619			0.995234	4.09706			1.103	2.41014			0.0794809	0.203389			0.512574	0.386291			0.450767	0.350188			2.23739	1.13864			1.58957	1.13633			0.986164	0.890914
0.246157	0.358749			1.57389	2.79311			0.999855	4.11639			1.11704	2.39362			0.0790368	0.198001			0.510513	0.400485			0.450767	0.326842			2.23739	1.1647			1.59714	1.12593			1.01131	0.904537
0.248352	0.357353			1.60871	2.72963			1.0017	4.15355			1.13013	2.40353			0.0777048	0.198001			0.518599	0.402164			0.422594	0.303496			2.26169	1.15869			1.59525	1.11999			1.0167	0.899088
0.246001	0.358032			1.63656	2.76425			1.01048	4.19072			1.13294	2.42703			0.0790368	0.200022			0.526051	0.40949			0.394421	0.303496			2.26729	1.15268			1.56686	1.13187			1.00053	0.904537
0.244786	0.357805			1.62264	2.82773			1.01464	4.22342			1.15072	2.44723			0.0799249	0.204063			0.521612	0.408879			0.394421	0.233458			2.27103	1.1627			1.54226	1.15118			1.0167	0.918159
0.245138	0.3569			1.59478	2.76425			1.0188	4.25167			1.16288	2.43805			0.0803689	0.20945			0.527002	0.411016			0.394421	0.163421			2.3215	1.19477			1.54226	1.15712			1.02209	0.918159
0.245334	0.355768			1.54603	2.77002			1.02758	4.28933			1.1741	2.452			0.0803689	0.208777			0.535722	0.420784			0.281729	0.256804			2.33458	1.23286			1.54226	1.1794			1.02568	0.931782
0.24604	0.356183			1.55299	2.76425			1.02989	4.30618			1.1872	2.45934			0.080813	0.208103			0.537942	0.423226			0.281729	0.28015			2.32337	1.27696			1.52901	1.18831			1.04365	0.929058
0.248548	0.357013			1.49032	2.75848			1.02758	4.33393			1.19094	2.47954			0.0794809	0.20541			0.54032	0.427347			0.309902	0.233458			2.35888	1.26895			1.53469	1.20614			1.0652	0.929058
0.252506	0.360371			1.56692	2.75848			1.02989	4.34285			1.19515	2.47293			0.0794809	0.203389			0.546979	0.431773			0.309902	0.233458			2.34767	1.29902			1.5574	1.22693			1.07418	0.926333
0.252154	0.362785			1.57389	2.78734			1.03451	4.38398			1.19796	2.49239			0.080813	0.202042			0.54904	0.425058			0.338075	0.233458			2.37384	1.29501			1.57254	1.22396			1.09035	0.937231
0.254975	0.367313			1.61567	2.68346			1.04883	4.40429			1.20404	2.51222			0.0839211	0.199348			0.555382	0.42521			0.338075	0.233458			2.37944	1.28498			1.58957	1.23733			1.10292	0.926333
0.257092	0.36984			1.60174	2.58536			1.05207	4.43601			1.20872	2.51258			0.0848092	0.201369			0.559028	0.428415			0.338075	0.233458			2.37757	1.28498			1.59903	1.24327			1.11011	0.920884
0.257327	0.37316			1.60871	2.57381			1.06777	4.43056			1.20451	2.5236			0.0839211	0.195981			0.558552	0.431468			0.338075	0.233458			2.42243	1.293			1.61228	1.25664			1.1137	0.937231
0.255994	0.372632			1.56692	2.57381			1.06546	4.47218			1.23211	2.53572			0.0843652	0.202716			0.568699	0.436199			0.309902	0.186767			2.4243	1.31305			1.61228	1.26853			1.10652	0.934507
0.25572	0.372594			1.57389	2.56804			1.0784	4.4811			1.23725	2.53645			0.0870293	0.206757			0.571077	0.441846			0.281729	0.186767			2.41496	1.32107			1.60092	1.29823			1.10113	0.937231
0.258032	0.377763			1.55996	2.63729			1.09134	4.51529			1.24006	2.54673			0.0883614	0.202042			0.574565	0.438489			0.309902	0.210113			2.41683	1.35114			1.63309	1.31606			1.1155	0.94268
0.259247	0.378631			1.53907	2.67769			1.10197	4.53313			1.25222	2.54563			0.0892495	0.195307			0.57298	0.438946			0.338075	0.210113			2.42056	1.34111			1.6558	1.32497			1.12089	0.948129
0.258385	0.378895			1.53907	2.64884			1.10474	4.57277			1.26298	2.55224			0.0879174	0.195307			0.586773	0.44322			0.338075	0.210113			2.42617	1.35314			1.6804	1.3428			1.13885	0.986272
0.258189	0.381611			1.55299	2.66038			1.10428	4.56484			1.27982	2.56693			0.0892495	0.195981			0.595969	0.447493			0.338075	0.210113			2.4	1.3772			1.6804	1.33685			1.16939	0.986272
0.260344	0.382479			1.58781	2.65461			1.1089	4.5693			1.2845	2.59006			0.0883614	0.188573			0.588042	0.444288			0.366248	0.186767			2.41683	1.40125			1.68986	1.32349			1.17298	0.988997
0.261246	0.381196			1.55996	2.64306			1.11305	4.6144			1.28543	2.61576			0.0892495	0.194634			0.591213	0.436199			0.338075	0.186767			2.38318	1.40125			1.71636	1.35319			1.17298	0.99717
0.259835	0.384328			1.53907	2.68346			1.11028	4.63521			1.29105	2.64183			0.0945778	0.198001			0.592481	0.442304			0.366248	0.186767			2.40187	1.42731			1.72393	1.35468			1.17837	1.00534
0.261834	0.387761			1.49728	2.72963			1.10705	4.67138			1.31116	2.64624			0.0936897	0.198675			0.586773	0.439862			0.422594	0.186767			2.44486	1.41729			1.78637	1.35913			1.18196	1.01624
0.262265	0.386704			1.53907	2.66038			1.11814	4.6699			1.30742	2.65174			0.0914696	0.20541			0.592164	0.442457			0.450767	0.186767			2.46169	1.39724			1.79016	1.33982			1.16939	1.01624
0.260775	0.389232			1.55299	2.71231			1.13708	4.70409			1.32052	2.67451			0.0928017	0.208777			0.588517	0.442609			0.422594	0.186767			2.45047	1.37519			1.79962	1.35765			1.18735	1.03259
0.261442	0.392099			1.59478	2.71231			1.14309	4.71747			1.32566	2.68626			0.0941338	0.212144			0.584078	0.436657			0.450767	0.0933834			2.47477	1.3772			1.83557	1.37102			1.20352	1.02714
0.261677	0.394212			1.59478	2.77002			1.15649	4.74968			1.34297	2.69911			0.0941338	0.211471			0.582176	0.439404			0.422594	0.0700375			2.51028	1.35715			1.84693	1.36805			1.21609	1.05711
0.260854	0.395533			1.60871	2.76425			1.16157	4.78734			1.35279	2.69544			0.0954659	0.213491			0.587883	0.438489			0.366248	0.0700375			2.50842	1.39323			1.87531	1.3933			1.22687	1.06528
0.26058	0.394816			1.60174	2.77002			1.17358	4.82351			1.35513	2.72371			0.0936897	0.212144			0.578846	0.434062			0.366248	0.0700375			2.51589	1.38321			1.89613	1.37993			1.21968	1.07891
0.260423	0.39923			1.61567	2.78734			1.18559	4.84086			1.3556	2.72114			0.0945778	0.210797			0.586139	0.437115			0.281729	0.0466917			2.53832	1.40326			1.91884	1.39924			1.20352	1.08435
0.258424	0.40055			1.61567	2.85659			1.19345	4.87901			1.37104	2.73473			0.0950218	0.217532			0.582493	0.436199			0.281729	0.0466917			2.57757	1.43132			1.91505	1.40815			1.2125	1.0898
0.256778	0.400814			1.65049	2.90852			1.20592	4.91122			1.38788	2.75455			0.0999061	0.225614			0.575517	0.435589			0.253557	0.0466917			2.6243	1.44135			1.89802	1.3829			1.19453	1.10615
0.256425	0.40006			1.67138	2.92007			1.19484	4.96325			1.40518	2.76594			0.0990181	0.232349			0.579639	0.433299			0.253557	0.0466917			2.6243	1.43533			1.90181	1.3725			1.21429	1.11432
0.25619	0.402399			1.7062	2.93738			1.19715	4.97316			1.3977	2.77768			0.101238	0.24043			0.578529	0.430705			0.225384	0.0466917			2.62617	1.42932			1.9283	1.37993			1.23226	1.13884
0.256621	0.402927			1.69228	2.98355			1.19345	4.991			1.40378	2.79898			0.103458	0.24043			0.58059	0.429636			0.253557	0.0466917			2.70094	1.45939			1.9529	1.39181			1.25022	1.16337
0.253682	0.400098			1.72013	3.03548			1.18282	5.00686			1.41173	2.80118			0.103902	0.251206			0.588042	0.438183			0.225384	0.0233458			2.74393	1.45337			1.94344	1.37993			1.24303	1.17426
0.253408	0.400362			1.74102	3.00663			1.18005	5.03659			1.41734	2.82615			0.105234	0.2539			0.592481	0.439557			0.225384	0.0233458			2.74393	1.47543			1.9529	1.38884			1.25202	1.19606
0.254348	0.401871			1.75495	3.08742			1.205	5.06632			1.41454	2.84194			0.106567	0.260634			0.590261	0.442304			0.253557	0			2.73645	1.48144			1.96236	1.41706			1.25022	1.14974
0.254662	0.398928			1.75495	3.04126			1.21378	5.11588			1.41407	2.85589			0.107455	0.265349			0.59153	0.450241			0.253557	0			2.76262	1.48545			1.96425	1.42301			1.23944	1.14974
0.253329	0.403078			1.78977	3.08165			1.22025	5.14115			1.4281	2.87682			0.109231	0.27343			0.598823	0.45253			0.225384	0			2.75328	1.47342			1.98696	1.43043			1.24663	1.14702
0.254623	0.406889			1.82459	3.16244			1.21979	5.16989			1.42904	2.88306			0.110119	0.279492			0.606908	0.452225			0.253557	0			2.78505	1.49146			1.97561	1.45271			1.26998	1.11705
0.258306	0.408209			1.83156	3.1913			1.23965	5.19268			1.42857	2.87315			0.107011	0.283533			0.608018	0.445662			0.225384	0			2.80561	1.49948			1.99453	1.45271			1.28974	1.09525
0.258385	0.407115			1.89423	3.20861			1.24982	5.2135			1.42623	2.88527			0.107011	0.283533			0.618799	0.449783			0.169038	0			2.78692	1.50549			1.98318	1.47054			1.31848	1.09253
0.258385	0.411529			1.9012	3.26632			1.25582	5.27742			1.4281	2.87535			0.111007	0.280165			0.624348	0.447646			0.169038	0			2.78318	1.51752			2.02481	1.50025			1.32207	1.10888
0.258816	0.411529			1.92209	3.30094			1.24612	5.27048			1.43091	2.88674			0.110119	0.282186			0.634654	0.449935			0.197211	0			2.8243	1.54559			2.01724	1.51064			1.32746	1.10888
0.258816	0.411303			1.86638	3.34711			1.23827	5.29427			1.43839	2.91024			0.111451	0.285553			0.635764	0.453293			0.169038	0			2.80187	1.54158			2.01156	1.51064			1.32926	1.09798
0.260697	0.410888			1.90816	3.29517			1.23457	5.35324			1.42904	2.92088			0.113227	0.289594			0.634337	0.451156			0.169038	0			2.8	1.55361			2.04752	1.51213			1.34722	1.0898
0.261481	0.41334			1.94995	3.32403			1.24705	5.37603			1.44635	2.93924			0.113227	0.292961			0.629422	0.451767			0.169038	0			2.77571	1.55762			2.02859	1.48836			1.34542	1.1007
0.262696	0.420999			1.9012	3.3702			1.25444	5.41964			1.45617	2.94952			0.116335	0.295655			0.627678	0.453904			0.169038	0			2.81309	1.58167			1.99264	1.52847			1.38135	1.1334
0.264538	0.423338			1.91513	3.35865			1.26276	5.47662			1.47675	2.9587			0.117223	0.296329			0.618482	0.455582			0.169038	0			2.81122	1.58769			1.98318	1.53144			1.4029	1.14702
0.265596	0.425677			1.92209	3.39328			1.26876	5.50586			1.48236	2.96972			0.115003	0.294308			0.623714	0.453293			0.169038	0			2.84113	1.5917			1.99832	1.53738			1.41009	1.16064
0.267869	0.426544			1.94298	3.44522			1.26414	5.51924			1.49078	2.98183			0.113671	0.288247			0.626409	0.450698			0.197211	0.0233458			2.82617	1.5937			2.02481	1.56857			1.42985	1.16881
0.269201	0.429261			2.02655	3.4683			1.27477	5.51528			1.50669	2.99579			0.119443	0.294982			0.624983	0.454819			0.197211	0.0233458			2.843	1.60773			2.03427	1.5656			1.43164	1.16881
0.273512	0.434279			2.06834	3.54909			1.27754	5.55938			1.49687	3.0068			0.119443	0.294982			0.621336	0.454056			0.197211	0.0233458			2.89907	1.61976			2.02481	1.55075			1.47835	1.17971
0.276844	0.438919			2.15887	3.56063			1.28078	5.5792			1.5109	3.00717			0.118111	0.298349			0.613884	0.451156			0.169038	0.0233458			2.90468	1.60773			2.03805	1.53441			1.49631	1.19061
0.282997	0.443824			2.19369	3.55486			1.2914	5.58168			1.51464	3.02296			0.120775	0.301043			0.610396	0.444593			0.169038	0.0233458			2.91029	1.59971			2.05698	1.53293			1.51427	1.22603
0.283271	0.44737			2.27726	3.57218			1.29279	5.6119			1.52774	3.03985			0.119887	0.299022			0.608018	0.443373			0.169038	0.0233458			2.96449	1.59971			2.08347	1.54332			1.5502	1.24238
0.286093	0.448162			2.2703	3.66451			1.29602	5.62281			1.53803	3.06114			0.127436	0.298349			0.602628	0.441236			0.225384	0.0233458			3.00374	1.6358			2.07969	1.49728			1.61666	1.28597
0.287151	0.452689			2.3469	3.79147			1.30295	5.62033			1.54364	3.0806			0.127436	0.294982			0.601677	0.433299			0.253557	0.0233458			3.05982	1.65985			2.10239	1.51659			1.64361	1.34863
0.290717	0.454312			2.40958	3.8838			1.31266	5.64114			1.55955	3.09089			0.130988	0.296329			0.600408	0.435894			0.281729	0.0233458			3.08225	1.70195			2.12321	1.55521			1.66876	1.37043
0.292834	0.458009			2.45136	3.91266			1.33345	5.66443			1.56703	3.09309			0.131876	0.287573			0.597871	0.436199			0.281729	0.0233458			3.11029	1.69995			2.13835	1.54629			1.71546	1.40857
0.292363	0.458462			2.49315	3.91843			1.34038	5.72142			1.58247	3.12173			0.134096	0.285553			0.597396	0.440625			0.338075	0.0466917			3.11776	1.69794			2.15727	1.57452			1.75498	1.47123
0.292794	0.463064			2.48618	3.95883			1.35332	5.73579			1.58527	3.13715			0.132764	0.294982			0.596762	0.44383			0.338075	0.0466917			3.16636	1.73002			2.16484	1.56115			1.78731	1.5121
0.293147	0.464234			2.56975	3.97614			1.35655	5.73381			1.59603	3.1724			0.131432	0.297676			0.591688	0.443525			0.309902	0.0466917			3.19066	1.74605			2.13267	1.55372			1.81605	1.52572
0.296439	0.467931			2.60457	3.9646			1.37734	5.77493			1.59931	3.18341			0.132764	0.303063			0.594066	0.446272			0.309902	0.0466917			3.17944	1.78414			2.16863	1.52995			1.83042	1.5448
0.299731	0.471553			2.65332	3.99922			1.39028	5.80913			1.60819	3.17607			0.137648	0.307104			0.601359	0.450393			0.309902	0.0700375			3.23365	1.83025			2.17809	1.54035			1.84838	1.60746
0.299339	0.475779			2.70903	4.07424			1.39213	5.81606			1.61849	3.1746			0.137204	0.314512			0.600725	0.448256			0.338075	0.0700375			3.30281	1.8523			2.16863	1.57452			1.85018	1.61563
0.300476	0.477401			2.75082	4.18966			1.39028	5.85224			1.63112	3.19773			0.138536	0.316533			0.605006	0.448409			0.366248	0.0700375			3.37384	1.87034			2.18566	1.60274			1.86994	1.62926
0.299261	0.473024			2.82046	4.22429			1.40137	5.88544			1.64094	3.20508			0.141201	0.323941			0.62419	0.452072			0.450767	0.0700375			3.41496	1.87235			2.21972	1.60571			1.88072	1.62381
0.301338	0.474307			2.86224	4.25314			1.40599	5.91467			1.63626	3.21756			0.142977	0.324615			0.63402	0.453598			0.450767	0.0700375			3.48599	1.8543			2.25	1.60422			1.92024	1.62381
0.302357	0.473854			2.91099	4.26468			1.41939	5.94391			1.64281	3.23298			0.146529	0.331349			0.638459	0.464282			0.507113	0.116729			3.47851	1.86032			2.27081	1.6072			1.97592	1.65105
0.301691	0.477665			2.98063	4.31085			1.43602	5.99941			1.64608	3.25465			0.146085	0.33337			0.646703	0.472676			0.507113	0.0933834			3.52524	1.86633			2.27081	1.60125			2.02801	1.68647
0.302631	0.480721			3.00153	4.36279			1.44526	6.05045			1.64	3.25979			0.146085	0.330676			0.649874	0.473134			0.563459	0.0933834			3.54393	1.89039			2.27271	1.64582			2.07831	1.72189
0.30365	0.480985			3.0642	4.38587			1.46189	6.05194			1.64749	3.26493			0.145641	0.327982			0.664143	0.486412			0.563459	0.0933834			3.56823	1.90643			2.28406	1.69632			2.08729	1.76276
0.302435	0.481324			3.05028	4.45512			1.46652	6.12726			1.66573	3.2697			0.147417	0.332023			0.678888	0.493738			0.619805	0.0933834			3.58131	1.92246			2.28974	1.72306			2.09807	1.79545
0.299143	0.4814			3.09902	4.559			1.49378	6.20208			1.68023	3.28439			0.148749	0.330676			0.692523	0.497707			0.647978	0.0933834			3.63178	1.94652			2.30677	1.72603			2.1322	1.81997
0.300005	0.480306			3.09902	4.60516			1.53351	6.22785			1.66807	3.28145			0.150525	0.334043			0.700767	0.499538			0.619805	0.0933834			3.6486	1.96055			2.30488	1.73642			2.16633	1.84177
0.298751	0.482607			3.15474	4.58785			1.52889	6.25263			1.6821	3.27007			0.148305	0.33337			0.709645	0.501827			0.591632	0.0933834			3.66543	1.9405			2.2992	1.76465			2.14657	1.84994
0.299535	0.486984			3.22438	4.62248			1.52658	6.2997			1.69333	3.2686			0.149193	0.344145			0.717573	0.505948			0.591632	0.0933834			3.70094	1.9806			2.28974	1.79435			2.15914	1.86084
0.300515	0.491926			3.28705	4.61671			1.54321	6.34579			1.70222	3.25869			0.147861	0.341451			0.716304	0.513427			0.563459	0.116729			3.75141	1.99864			2.31623	1.79733			2.20405	1.88808
0.299692	0.491473			3.32884	4.68596			1.55061	6.35173			1.71298	3.28145			0.152745	0.341451			0.722805	0.525637			0.619805	0.140075			3.78505	2.00064			2.31434	1.7899			2.21662	1.92078
0.302318	0.493774			3.40544	4.7956			1.5617	6.37453			1.72327	3.27778			0.155854	0.340778			0.727244	0.534031			0.563459	0.140075			3.84113	2.02069			2.32948	1.80327			2.21662	1.9344
0.304591	0.493359			3.48205	4.83023			1.55846	6.40922			1.74198	3.28916			0.16429	0.338084			0.729939	0.533878			0.619805	0.163421			3.86543	2.0227			2.33894	1.82555			2.24357	1.94257
0.30753	0.495321			3.51687	4.99758			1.57371	6.43697			1.7532	3.27998			0.16873	0.342798			0.735647	0.543799			0.647978	0.163421			3.91216	2.04876			2.38435	1.83595			2.27231	1.99434
0.306237	0.498226			3.6283	5.12454			1.5774	6.45679			1.76911	3.28659			0.171395	0.340104			0.737708	0.545478			0.676151	0.163421			3.94767	2.05677			2.39192	1.8716			2.30285	2.01614
0.30851	0.501773			3.73276	5.22265			1.58618	6.46918			1.77566	3.30201			0.170506	0.341451			0.747379	0.548836			0.732497	0.163421			3.96823	2.08484			2.39382	1.89239			2.34775	2.02703
0.3109	0.505998			3.73276	5.34384			1.60559	6.49593			1.78221	3.31964			0.173615	0.338757			0.767038	0.558604			0.732497	0.186767			4.00001	2.09286			2.38625	1.88051			2.3747	2.07335
0.314467	0.509054			3.81633	5.36692			1.61622	6.51625			1.79063	3.32588			0.172727	0.338084			0.772112	0.569898			0.732497	0.233458			4.00188	2.09085			2.40517	1.91764			2.41242	2.0897
0.313957	0.512223			3.90686	5.51696			1.62638	6.53508			1.79296	3.338			0.175391	0.332023			0.775917	0.58165			0.76067	0.233458			4.01309	2.08284			2.41652	1.90873			2.43577	2.12239
0.31141	0.513732			3.98346	5.63815			1.63608	6.5663			1.81635	3.35268			0.179831	0.340778			0.790345	0.580124			0.76067	0.233458			4.01309	2.10689			2.40706	1.93398			2.44655	2.19051
0.312507	0.517731			4.06007	5.79974			1.63562	6.59603			1.82009	3.34167			0.178055	0.338757			0.799857	0.583023			0.704324	0.233458			4.08225	2.11491			2.39949	1.96963			2.44655	2.245
0.314467	0.520523			4.01829	5.82859			1.65457	6.61437			1.82805	3.34203			0.179831	0.344145			0.808894	0.583939			0.788842	0.256804			4.12337	2.11691			2.40517	2.02608			2.46631	2.25589
0.316701	0.526673			4.06703	6.00172			1.64856	6.6327			1.84489	3.34828			0.181163	0.344145			0.825858	0.58516			0.732497	0.28015			4.16075	2.12894			2.41274	2.01122			2.47529	2.27769
0.319366	0.530181			4.11578	6.08251			1.65641	6.68374			1.86266	3.34754			0.183827	0.353574			0.82348	0.576155			0.788842	0.28015			4.16449	2.14498			2.40895	2.0038			2.46631	2.29949
0.321482	0.532445			4.19935	6.21524			1.66565	6.70455			1.85845	3.36737			0.184271	0.352227			0.825066	0.587297			0.76067	0.303496			4.16075	2.17705			2.40706	2.00231			2.50403	2.3458
0.322579	0.536972			4.22024	6.32489			1.6541	6.74073			1.86921	3.36921			0.183383	0.3529			0.8257	0.591723			0.845188	0.303496			4.12337	2.20311			2.41085	2.00082			2.54894	2.32946
0.323912	0.541047			4.31078	6.39414			1.64394	6.76501			1.89447	3.37178			0.187379	0.352227			0.833469	0.597828			0.901534	0.303496			4.1458	2.21314			2.42599	1.99934			2.54355	2.32946
0.32352	0.543612			4.36649	6.56726			1.6675	6.8101			1.89962	3.37692			0.190044	0.362329			0.845201	0.598438			0.873361	0.326842			4.14954	2.23118			2.44112	2.01716			2.59744	2.35398
0.3245	0.543763			4.37345	6.80387			1.67767	6.83785			1.9202	3.37141			0.19182	0.353574			0.855823	0.607901			0.929707	0.326842			4.14954	2.22316			2.46005	1.99637			2.64773	2.37032
0.323442	0.542065			4.29685	6.96546			1.67813	6.87749			1.91505	3.39601			0.198924	0.360982			0.864543	0.611106			0.95788	0.303496			4.17571	2.22116			2.44869	1.99488			2.67288	2.40847
0.324578	0.545687			4.35256	7.04048			1.68552	6.91615			1.92721	3.40335			0.197592	0.36839			0.870885	0.606222			0.986053	0.28015			4.1944	2.24722			2.47329	2.01865			2.68905	2.44116
0.326459	0.553346			4.41524	7.19629			1.69754	6.94241			1.94172	3.41473			0.199812	0.371758			0.888642	0.606833			1.0424	0.28015			4.23178	2.24722			2.46194	2.02905			2.70162	2.46568
0.328967	0.557269			4.48488	7.34056			1.7211	6.96273			1.95481	3.42355			0.196704	0.373778			0.907826	0.617669			1.01423	0.256804			4.28786	2.2813			2.47708	2.03796			2.70162	2.49293
0.331868	0.565984			4.47095	7.41558			1.72249	7.00237			1.96978	3.45182			0.192708	0.372431			0.926693	0.621485			1.15509	0.28015			4.2916	2.30134			2.47708	2.07212			2.74114	2.5011
0.337041	0.571681			4.43613	7.54254			1.72156	7.02764			1.97586	3.461			0.19404	0.370411			0.944608	0.626369			1.18326	0.28015			4.32898	2.30736			2.48276	2.08995			2.76988	2.55831
0.337785	0.578359			4.57541	7.6695			1.73034	7.07372			1.98709	3.46834			0.198036	0.365023			0.950792	0.629879			1.18326	0.256804			4.35702	2.28931			2.52439	2.07806			2.75731	2.62643
0.33951	0.58398			4.6938	7.73875			1.74651	7.10841			1.99457	3.46026			0.2007	0.374452			0.959353	0.62759			1.21144	0.256804			4.33833	2.32139			2.5717	2.1048			2.77707	2.64005
0.340176	0.588923			4.77737	7.96959			1.75806	7.11783			1.99036	3.47018			0.208693	0.375125			0.979488	0.631405			1.26778	0.256804			4.41122	2.3274			2.5944	2.0944			2.83814	2.68909
0.343938	0.594959			4.88183	8.25236			1.75899	7.14855			2.00112	3.46614			0.206029	0.385901			0.990903	0.62179			1.23961	0.28015			4.46917	2.36349			2.61711	2.11668			2.8597	2.72996
0.348484	0.600807			4.9654	8.51782			1.77377	7.16589			2.00533	3.46577			0.202032	0.377145			0.988684	0.632016			1.3523	0.303496			4.52898	2.41761			2.66442	2.12263			2.89203	2.72178
0.348837	0.605372			5.02112	8.63901			1.79272	7.16688			2.02217	3.4867			0.205141	0.382533			1.00121	0.643005			1.43682	0.256804			4.51963	2.44768			2.70038	2.1152			2.93334	2.71361
0.350993	0.610918			5.18825	9.01412			1.79503	7.20801			2.0465	3.49625			0.209581	0.387921			1.01104	0.656893			1.46499	0.233458			4.49533	2.47775			2.70038	2.11817			2.96209	2.72996
0.353893	0.61303			5.28575	9.12954			1.81258	7.25212			2.05819	3.50286			0.208249	0.392635			1.01564	0.661472			1.54951	0.233458			4.54767	2.48778			2.70038	2.12263			2.99262	2.77083
0.354873	0.616841			5.38325	9.37191			1.80704	7.28284			2.08018	3.52232			0.210469	0.391288			1.02864	0.671393			1.49317	0.28015			4.5944	2.52987			2.71173	2.136			3.03933	2.779
0.35499	0.624914			5.53646	9.66623			1.83384	7.30266			2.09047	3.508			0.212245	0.387248			1.04481	0.671698			1.52134	0.256804			4.63552	2.51584			2.73255	2.13748			3.03394	2.74086
0.359027	0.628197			5.7802	9.97209			1.85417	7.28185			2.09187	3.51277			0.214021	0.393309			1.05702	0.673224			1.57768	0.28015			4.6972	2.51785			2.71741	2.17759			3.06268	2.779
0.36275	0.635176			5.96127	10.4107			1.87265	7.31208			2.09047	3.5337			0.212689	0.393309			1.07287	0.673072			1.69038	0.28015			4.72524	2.54591			2.71173	2.18056			3.07884	2.81442
0.367061	0.646721			6.08662	10.6992			1.87588	7.30762			2.09234	3.54251			0.209581	0.389941			1.09079	0.688944			1.71855	0.303496			4.77945	2.59001			2.73633	2.20581			3.09501	2.86346
0.37047	0.658907			6.30947	11.0859			1.88882	7.33437			2.08485	3.56087			0.211801	0.393982			1.09269	0.687418			1.63403	0.326842			4.78132	2.59402			2.73255	2.1761			3.11477	2.84984
0.37678	0.666377			6.4975	11.5475			1.89575	7.35023			2.09514	3.5572			0.212245	0.396676			1.09935	0.68696			1.6622	0.326842			4.79253	2.58801			2.70227	2.17907			3.12016	2.89343
0.380503	0.670602			6.69946	12.0438			1.92209	7.37798			2.09281	3.56785			0.213577	0.401391			1.11536	0.692455			1.63403	0.373534			4.85421	2.61407			2.69848	2.18056			3.14351	2.90433
0.378426	0.678374			6.75518	12.5113			1.93087	7.37352			2.09795	3.55757			0.210913	0.405431			1.13185	0.701002			1.6622	0.350188			4.8673	2.64414			2.67956	2.20432			3.18483	2.91522
0.380582	0.688862			6.92231	13.0364			1.94149	7.41515			2.09468	3.5561			0.216685	0.406778			1.1374	0.701154			1.80307	0.350188			4.81683	2.65617			2.65874	2.22066			3.24051	2.92885
0.384462	0.695389			7.16606	13.5904			1.95766	7.43645			2.10169	3.54582			0.223346	0.404758			1.14913	0.704359			1.7749	0.326842			4.84674	2.64213			2.66631	2.20878			3.26566	2.96971
0.388459	0.706858			7.57694	14.0579			1.9706	7.45826			2.09561	3.53957			0.226454	0.41486			1.1569	0.707259			1.88759	0.350188			4.83926	2.63812			2.64928	2.18798			3.28003	2.95882
0.390654	0.717761			7.72319	14.6292			1.97568	7.47511			2.10824	3.53737			0.230006	0.411493			1.17941	0.719622			1.97211	0.373534			4.89347	2.65617			2.63414	2.237			3.31236	2.97516
0.390536	0.722968			8.04353	15.2755			1.96968	7.47659			2.11105	3.53223			0.233558	0.414187			1.20018	0.737021			2.11297	0.350188			4.92524	2.62409			2.58683	2.22512			3.35547	3.01331
0.393515	0.736625			8.28728	15.8411			1.97384	7.51227			2.12602	3.51277			0.23045	0.420921			1.2116	0.750299			2.14114	0.303496			4.92524	2.63812			2.55466	2.23106			3.32673	3.01876
0.397904	0.746736			8.48227	16.4008			1.97152	7.51326			2.12648	3.53664			0.234002	0.41486			1.22698	0.773651			2.14114	0.303496			4.94206	2.66619			2.53006	2.23849			3.38242	3.04328
0.400295	0.754923			8.78173	17.076			1.9743	7.51277			2.12274	3.53297			0.235778	0.43237			1.25425	0.793034			2.22566	0.28015			4.90468	2.67822			2.47329	2.22957			3.44349	3.04873
0.405468	0.761638			9.22047	17.9244			1.97799	7.53903			2.13911	3.53223			0.235778	0.431023			1.26962	0.798071			2.33835	0.326842			4.94393	2.66619			2.41842	2.2474			3.48481	3.08959
0.409975	0.770994			9.63135	18.4899			1.98308	7.51574			2.14566	3.51754			0.231782	0.43237			1.28643	0.798986			2.33835	0.373534			5.00562	2.67621			2.40517	2.2266			3.4902	3.10049
0.410602	0.781105			10.0979	19.5229			1.99093	7.51475			2.14332	3.51093			0.231782	0.437758			1.30149	0.810433			2.47922	0.373534			5.00001	2.67822			2.39382	2.25483			3.50457	3.10866
0.415501	0.796913			10.5994	20.4924			1.9974	7.52416			2.148	3.49515			0.237999	0.436411			1.31655	0.820659			2.59191	0.350188			4.99814	2.6702			2.39382	2.22809			3.53331	3.11684
0.421614	0.803289			11.1147	21.3696			2.0011	7.52565			2.15595	3.51277			0.237555	0.445166			1.34366	0.842331			2.67643	0.350188			5.04487	2.6722			2.41274	2.25483			3.60695	3.18495
0.42667	0.820757			11.637	22.2237			2.0071	7.56975			2.16344	3.51791			0.242883	0.443819			1.36618	0.853931			2.64826	0.350188			5.043	2.7123			2.40706	2.26077			3.60157	3.25034
0.431216	0.837809			12.2568	23.2567			2.00387	7.56381			2.1756	3.50433			0.246435	0.44584			1.37886	0.86782			2.64826	0.350188			5.04113	2.70628			2.39192	2.26077			3.65007	3.25034
0.43537	0.849769			13.0298	24.2319			2.0071	7.59156			2.18215	3.50579			0.252651	0.449881			1.38441	0.873467			2.84547	0.350188			5.04113	2.69225			2.36165	2.23849			3.66623	3.25851
0.442817	0.862822			13.9212	25.4381			2.01542	7.5752			2.19618	3.50212			0.253984	0.451228			1.42468	0.89285			2.90181	0.350188			5.05608	2.70428			2.34272	2.26374			3.66444	3.30755
0.445991	0.879347			14.9728	26.4941			2.01588	7.56827			2.21162	3.48817			0.255316	0.446513			1.44989	0.907502			3.15537	0.373534			5.06169	2.76442			2.35218	2.27859			3.68419	3.3239
0.45234	0.896136			15.718	27.6714			1.99509	7.55836			2.23875	3.47899			0.259312	0.441126			1.48287	0.926122			3.21172	0.420225			5.04674	2.74638			2.33326	2.27414			3.69857	3.34025
0.462608	0.909189			16.6233	29.0275			1.98215	7.54795			2.23033	3.47862			0.263308	0.441799			1.5049	0.947337			3.23989	0.443571			5.02618	2.74838			2.3484	2.25483			3.75964	3.38929
0.470368	0.927449			17.7515	30.3491			1.96968	7.52912			2.24156	3.46651			0.262864	0.442472			1.53519	0.973283			3.40893	0.536954			5.12524	2.75439			2.37489	2.25334			3.77221	3.43288
0.477932	0.944162			18.7822	31.7283			1.97615	7.5093			2.25044	3.45659			0.266416	0.443819			1.55469	0.990377			3.4371	0.5603			5.1458	2.80251			2.36543	2.23997			3.81892	3.43288
0.482752	0.964045			19.8755	33.3211			1.97938	7.4865			2.2612	3.45402			0.26686	0.439105			1.58338	1.01724			3.4371	0.5603			5.22618	2.81253			2.35408	2.26374			3.86023	3.43833
0.490865	0.980796			21.0316	34.9773			1.98123	7.45281			2.25559	3.45476			0.264196	0.441126			1.60891	1.03967			3.38075	0.583646			5.20001	2.82656			2.31434	2.22066			3.91771	3.41381
0.501524	1.00562			22.3478	36.8355			1.97522	7.45132			2.26167	3.45476			0.261532	0.43237			1.64585	1.0731			3.38075	0.630338			5.1944	2.86465			2.31244	2.23403			3.9249	3.44923
0.509559	1.02256			23.7754	38.9361			1.9743	7.39037			2.27149	3.46283			0.26464	0.426983			1.68913	1.08638			3.57796	0.677029			5.19814	2.89472			2.30298	2.22215			3.97879	3.50372
0.519121	1.04101			25.1195	41.0714			1.98123	7.36807			2.28178	3.42355			0.269969	0.427656			1.73083	1.10805			3.69066	0.747067			5.20562	2.90474			2.2992	2.23255			3.99855	3.47647
0.52692	1.06678			26.6934	43.2759			1.97846	7.35073			2.30471	3.40372			0.274409	0.415534			1.77063	1.11721			3.83152	0.817105			5.25608	2.8867			2.2992	2.23997			3.97879	3.52551
0.53515	1.10115			28.0305	45.2033			1.96737	7.34825			2.30424	3.37802			0.275297	0.420248			1.82358	1.14361			3.80335	0.770413			5.26356	2.9308			2.32758	2.22363			3.96621	3.58545
0.548357	1.13472			29.5139	47.6156			1.9512	7.32199			2.29769	3.37471			0.279737	0.418227			1.87209	1.17154			3.88787	0.84045			5.26356	2.97491			2.34272	2.21175			3.99136	3.64812
0.561604	1.1657			31.0251	50.1143			1.94565	7.26649			2.30003	3.3659			0.286842	0.41486			1.93361	1.21367			3.97239	0.910488			5.29721	3.015			2.33515	2.18204			4.04705	3.66719
0.573596	1.19595			32.4806	52.6939			1.9512	7.1872			2.30424	3.36113			0.283289	0.418901			2.00559	1.26327			4.02873	0.95718			5.31964	3.03906			2.28784	2.23106			4.08836	3.7353
0.586451	1.23681			34.0753	55.3081			1.93872	7.11832			2.29816	3.35489			0.281513	0.417554			2.05347	1.29242			4.19777	0.980525			5.28225	3.06712			2.25757	2.21175			4.12069	3.74348
0.598208	1.2728			35.8512	58.182			1.93179	7.04399			2.29956	3.33873			0.276629	0.417554			2.10674	1.34385			4.31046	0.95718			5.30842	3.06512			2.23486	2.20284			4.10632	3.74348
0.612709	1.30642			37.6618	61.0906			1.92486	6.98849			2.29441	3.32			0.275741	0.417554			2.18918	1.3785			4.4795	1.07391			5.28038	3.07514			2.21972	2.21324			4.13147	3.768
0.628895	1.34479			39.5909	64.3396			1.90915	6.92556			2.29909	3.30532			0.272633	0.414187			2.27004	1.41879			4.64854	1.09725			5.24113	3.08115			2.20458	2.23106			4.17997	3.77344
0.639045	1.37746			41.318	67.1211			1.89621	6.88195			2.29629	3.29687			0.273077	0.413513			2.34297	1.46351			4.73305	1.16729			5.25048	3.06311			2.21972	2.2474			4.22488	3.78707
0.657347	1.41934			43.066	70.1047			1.89621	6.80515			2.27991	3.29063			0.271301	0.41688			2.45253	1.50518			4.73305	1.26068			5.26169	3.03505			2.20458	2.237			4.22668	3.77072
0.670084	1.46314			45.4129	73.4345			1.89806	6.72239			2.27103	3.27447			0.272189	0.419574			2.53497	1.55127			4.81757	1.30737			5.27664	3.02703			2.21215	2.22957			4.27158	3.81704
0.686348	1.51022			47.7668	76.9951			1.90268	6.67284			2.28927	3.26713			0.272189	0.42833			2.59204	1.58302			4.90209	1.30737			5.26543	3.00899			2.20837	2.20284			4.24643	3.80069
0.703984	1.55897			49.6401	80.2614			1.89113	6.58761			2.28553	3.24547			0.271745	0.427656			2.67687	1.61018			4.93027	1.3774			5.20935	3.00097			2.19133	2.19095			4.24823	3.77072
0.721267	1.60922			51.8547	83.8048			1.87681	6.50584			2.28225	3.23225			0.269525	0.42833			2.77326	1.6546			4.87392	1.40075			5.1944	2.94283			2.15727	2.21472			4.22668	3.77617
0.739648	1.65027			54.2712	87.2442			1.85833	6.4439			2.29862	3.21976			0.269525	0.429003			2.86522	1.69718			4.93027	1.49413			5.09534	2.90875			2.16863	2.20729			4.25901	3.84428
0.757323	1.70207			56.5554	91.128			1.85601	6.38345			2.29629	3.20508			0.273965	0.437758			2.94449	1.7422			5.15565	1.54083			5.09347	2.87066			2.17052	2.20729			4.25901	3.88243
0.773156	1.7553			58.7074	94.7694			1.86618	6.32052			2.29956	3.20691			0.274853	0.435064			3.01155	1.77135			5.24017	1.54083			5.05421	2.84861			2.13835	2.21472			4.29314	3.83338
0.786246	1.80744			61.1796	98.0762			1.86618	6.27344			2.28178	3.18819			0.274409	0.436411			3.09511	1.79883			5.40921	1.58752			5.02431	2.84059			2.13267	2.22957			4.32008	3.79524
0.80055	1.8658			63.7145	101.654			1.85925	6.21497			2.27898	3.1948			0.269081	0.440452			3.18944	1.83439			5.46555	1.6809			4.95328	2.8446			2.12321	2.22809			4.34703	3.82793
0.821125	1.92213			66.0127	105.042			1.85509	6.15005			2.28459	3.1948			0.270857	0.443819			3.27537	1.87163			5.69093	1.6809			4.88412	2.85663			2.11753	2.25631			4.32906	3.80886
0.838369	1.97287			68.4223	108.741			1.85601	6.07622			2.27243	3.17974			0.280181	0.443819			3.37605	1.92474			5.97266	1.82098			4.8187	2.82857			2.08347	2.25631			4.33625	3.76527
0.854359	2.0212			70.9711	112.146			1.85833	6.01874			2.26915	3.16138			0.281957	0.441799			3.46563	1.96992			6.02901	1.79763			4.81309	2.81052			2.06833	2.26225			4.33805	3.7353
0.871721	2.07474			73.6105	115.389			1.85555	5.97909			2.27383	3.14817			0.279737	0.437085			3.57692	2.0186			6.11353	1.77428			4.72898	2.74437			2.07212	2.27117			4.29314	3.76527
0.884105	2.13208			75.9435	119.042			1.84031	5.93747			2.25746	3.13421			0.279293	0.438432			3.66032	2.04135			6.39526	1.86767			4.6916	2.73635			2.07969	2.24591			4.2644	3.73258
0.899664	2.18494			78.0258	122.325			1.84031	5.89138			2.24577	3.11035			0.284621	0.439105			3.77717	2.07813			6.42343	2.05443			4.65421	2.70428			2.06644	2.25334			4.22129	3.77072
0.916868	2.23127			80.6303	125.701			1.83984	5.82151			2.24764	3.10043			0.289506	0.444493			3.90495	2.10804			6.47978	2.17116			4.59814	2.67621			2.07401	2.22363			4.27517	3.81431
0.933093	2.27839			82.9981	128.737			1.838	5.78187			2.23594	3.08868			0.292614	0.453922			4.00246	2.16818			6.50795	2.19451			4.57945	2.67621			2.05698	2.24591			4.26619	3.90967
0.953473	2.33822			85.0386	131.726			1.84354	5.72489			2.24904	3.07363			0.293946	0.450554			4.11122	2.22526			6.64882	2.28789			4.55141	2.65817			2.04752	2.25483			4.24823	3.91239
0.978594	2.39844			87.3437	135.114			1.83892	5.67434			2.2481	3.06225			0.299274	0.449881			4.23472	2.286			6.95872	2.42797			4.51216	2.64815			2.0267	2.24888			4.23386	3.93964
0.995054	2.46363			89.6906	138.443			1.8306	5.64709			2.26027	3.04132			0.300606	0.448534			4.33699	2.33682			7.21227	2.40462			4.44487	2.64213			2.00967	2.2578			4.2644	3.93964
1.01265	2.52784			91.6684	141.456			1.82321	5.61587			2.25746	3.03618			0.303715	0.453922			4.46017	2.39253			7.52218	2.61473			4.41309	2.63812			1.98128	2.27117			4.26799	3.88515
1.02723	2.58032			93.5696	143.96			1.81212	5.55987			2.24904	3.02222			0.302827	0.443819			4.62918	2.45725			7.6067	2.77816			4.36076	2.65617			1.95479	2.2979			4.23925	3.90422
1.04118	2.62627			95.3315	146.523			1.80658	5.51032			2.25278	3.02112			0.302383	0.444493			4.76807	2.52577			7.77573	2.77816			4.30468	2.65015			1.92451	2.29493			4.2644	3.95054
1.05337	2.6743			97.191	148.675			1.78948	5.48703			2.24764	3.0292			0.306379	0.446513			4.88159	2.60117			8.14198	3.01161			4.22618	2.66018			1.90559	2.28008			4.28416	3.98868
1.06552	2.72421			98.5211	151.255			1.79225	5.4568			2.22706	3.02186			0.309043	0.445166			5.00493	2.64497			8.36736	3.01161			4.20375	2.69025			1.88288	2.29345			4.24823	3.98051
1.07841	2.77205			100.109	153.315			1.79133	5.42013			2.22285	2.99762			0.308599	0.444493			5.14176	2.69061			8.42371	3.17503			4.15702	2.67421			1.86017	2.28602			4.26979	3.96144
1.09256	2.81947			101.502	155.387			1.77747	5.35373			2.22565	2.98			0.307267	0.449207			5.27081	2.73258			8.45188	3.31511			4.17945	2.67421			1.8791	2.27562			4.26619	4.00775
1.1091	2.86739			102.748	157.718			1.77377	5.31161			2.24343	2.96715			0.308155	0.457962			5.37038	2.80309			8.36736	3.40849			4.13085	2.68223			1.87721	2.26225			4.25003	4.01865
1.12235	2.90485			103.911	159.969			1.77285	5.28089			2.23641	2.96531			0.309043	0.457289			5.48643	2.86445			8.33919	3.33846			4.11963	2.6261			1.84314	2.25631			4.21051	4.05134
1.13732	2.95072			105.033	161.769			1.75714	5.21597			2.22799	2.9587			0.305047	0.459309			5.59694	2.92031			8.28285	3.47853			4.10655	2.584			1.83747	2.2474			4.22847	4.10311
1.15574	2.99438			106.272	163.253			1.7576	5.15453			2.23267	2.94475			0.302827	0.459309			5.68937	2.97052			8.00112	3.54857			4.09346	2.57398			1.83747	2.24591			4.25182	4.12491
1.1653	3.03376			107.366	164.886			1.7576	5.11687			2.22144	2.95356			0.304603	0.455268			5.81874	3.0247			8.39554	3.59526			4.04487	2.55794			1.8299	2.23997			4.26619	4.14398
1.17173	3.06726			107.93	166.357			1.74882	5.07921			2.2177	2.95577			0.308155	0.462003			5.92671	3.06683			8.36736	3.59526			4.03739	2.58801			1.828	2.26225			4.31649	4.11128
1.18266	3.09382			108.675	167.286			1.75991	5.05443			2.21864	2.95577			0.313927	0.452575			6.0239	3.11109			8.33919	3.73534			4.01496	2.57398			1.83936	2.25631			4.32727	4.13036
1.19081	3.12751			109.601	168.827			1.74605	5.01429			2.23969	2.95062			0.315259	0.451901			6.08224	3.15123			8.50823	3.61861			4.02057	2.57197			1.82611	2.27117			4.35421	4.09494
1.19936	3.16645			110.054	169.814			1.72711	4.99695			2.24623	2.93777			0.316591	0.447187			6.126	3.17488			8.67727	3.6653			4.02057	2.5419			1.81287	2.30979			4.3578	4.08404
1.2061	3.20101			110.318	171.026			1.71879	4.96523			2.2612	2.94071			0.313927	0.441126			6.16485	3.19137			8.76179	3.85206			4.03552	2.53789			1.81854	2.30236			4.34703	4.0459
1.20551	3.22032			110.827	172.03			1.71602	4.93897			2.24717	2.94842			0.316591	0.443819			6.19893	3.1903			8.8463	3.89876			4.06169	2.53188			1.79962	2.29196			4.33984	4.03772
1.20249	3.23549			111.293	172.226			1.71417	4.91618			2.24202	2.93814			0.311263	0.445166			6.23889	3.20358			8.87448	3.87541			4.02991	2.55192			1.79394	2.31573			4.36319	4.01048
1.20621	3.23689			111.419	172.867			1.71463	4.87951			2.24202	2.94255			0.310375	0.452575			6.2706	3.21167			8.73361	3.9221			4.02431	2.56796			1.79205	2.31276			4.38116	4.04317
1.20747	3.23953			111.899	173.075			1.71555	4.87009			2.23267	2.93447			0.311707	0.443819			6.26917	3.21182			8.67727	3.71199			3.96262	2.57999			1.79394	2.30533			4.39732	4.12218
1.20657	3.24654			111.843	173.04			1.71463	4.85523			2.24623	2.9308			0.313483	0.437085			6.27266	3.21502			8.93082	3.71199			3.98505	2.54791			1.77502	2.30087			4.43504	4.12218
1.2001	3.25318			111.927	174.038			1.72064	4.8696			2.24483	2.92602			0.317035	0.441126			6.25966	3.19991			8.90265	3.68864			4.00561	2.55393			1.75799	2.30087			4.42427	4.14943
1.19959	3.25273			111.788	174.361			1.73496	4.87753			2.24764	2.91427			0.3197	0.443819			6.24554	3.17977			8.73361	3.64195			4.03739	2.56395			1.76745	2.29642			4.40451	4.13308
1.19328	3.25186			111.662	173.917			1.73496	4.88496			2.24857	2.91648			0.318368	0.442472			6.20702	3.16939			8.78996	3.59526			4.043	2.53589			1.76366	2.29345			4.43684	4.12763
1.19081	3.24677			111.481	173.663			1.72295	4.88			2.26354	2.92198			0.315259	0.443146			6.19719	3.17015			9.01534	3.47853			4.0673	2.54391			1.78259	2.31424			4.43145	4.11673
1.18364	3.22644			111.446	173.305			1.71879	4.88694			2.26448	2.92052			0.3197	0.441799			6.20559	3.18526			8.90265	3.45518			4.02244	2.53188			1.7788	2.30533			4.48354	4.1358
1.18121	3.2158			110.938	172.411			1.71324	4.90082			2.24483	2.9341			0.320588	0.435738			6.22002	3.17214			8.87448	3.40849			4.03926	2.50582			1.77313	2.29345			4.49073	4.13036
1.17972	3.21346			110.792	171.372			1.71602	4.88694			2.25512	2.933			0.323696	0.437085			6.19655	3.1497			8.93082	3.52522			4.08038	2.53388			1.76934	2.28602			4.51588	4.12218
1.17255	3.19984			110.36	170.466			1.7174	4.92163			2.24202	2.93998			0.329468	0.433044			6.17848	3.14695			8.93082	3.38515			4.07103	2.52987			1.7542	2.26374			4.56258	4.08404
1.15605	3.1689			109.343	170.172			1.70955	4.94541			2.23828	2.95503			0.325028	0.429003			6.16278	3.12177			9.24073	3.26842			4.06917	2.50782			1.74096	2.25037			4.57336	4.06497
1.1441	3.14366			108.271	169.398			1.70816	4.96375			2.2308	2.94622			0.325916	0.435064			6.09017	3.0943			8.98717	3.31511			4.06543	2.46973			1.74096	2.24443			4.57695	4.07042
1.13708	3.11967			107.721	168.631			1.72018	4.9915			2.22612	2.94952			0.327692	0.433044			6.01724	3.05965			9.15621	3.3618			4.0673	2.43766			1.74474	2.22957			4.5554	4.06769
1.12846	3.08892			107.122	167.344			1.72202	5.01281			2.23173	2.95356			0.32414	0.442472			5.94558	3.04363			9.01534	3.26842			4.06543	2.44367			1.7296	2.237			4.57156	4.07859
1.12054	3.05783			106.335	165.872			1.7211	5.07277			2.22051	2.9587			0.326804	0.450554			5.90055	3.02379			9.04352	3.3618			4.06169	2.48577			1.7315	2.21175			4.58773	4.11673
1.11059	3.02331			105.381	164.539			1.73773	5.12232			2.20788	2.96898			0.326804	0.44786			5.86123	3.00822			8.93082	3.33846			4.05421	2.46773			1.73717	2.20284			4.58054	4.11401
1.10087	2.99649			104.684	162.727			1.73311	5.12281			2.20928	2.98587			0.329468	0.44786			5.84823	2.97601			8.81813	3.17503			4.05234	2.45771			1.74474	2.18056			4.61288	4.11673
1.09417	2.95985			103.953	161.215			1.75252	5.14858			2.20507	2.9822			0.329024	0.446513			5.80986	2.97662			8.78996	3.12834			4.07664	2.50983			1.73906	2.17907			4.64341	4.11946
1.07904	2.9265			102.63	160.021			1.7479	5.1912			2.20039	2.9833			0.334353	0.446513			5.72853	2.92427			8.64909	3.05831			4.10842	2.51384			1.76745	2.14491			4.61467	4.13308
1.05941	2.88606			101.39	158.243			1.74235	5.23332			2.20133	2.99579			0.338793	0.435738			5.63071	2.89344			8.62092	3.05831			4.14767	2.48978			1.81287	2.14491			4.61108	4.17395
1.04514	2.84011			100.018	156.333			1.75298	5.26404			2.21162	2.99799			0.335241	0.442472			5.55286	2.84873			8.36736	2.98827			4.20935	2.50582			1.8299	2.17759			4.59312	4.16305
1.03519	2.79031			98.7231	154.59			1.75714	5.32796			2.19431	3.02112			0.337017	0.451901			5.44981	2.79531			8.33919	2.96492			4.23178	2.59202			1.86964	2.18056			4.57875	4.1358
1.02472	2.74096			97.6715	152.069			1.75252	5.37108			2.19104	3.04168			0.342345	0.446513			5.33978	2.75959			8.08564	3.05831			4.243	2.584			1.86207	2.16422			4.59312	4.11946
1.00395	2.68973			96.0558	150.095			1.76083	5.40973			2.19244	3.04829			0.333464	0.443146			5.24798	2.71045			8.05746	2.94158			4.26356	2.59603			1.86207	2.17016			4.59132	4.09494
0.99282	2.63985			94.6212	147.781			1.76638	5.44541			2.19852	3.06188			0.33302	0.448534			5.15175	2.66069			7.9166	2.89488			4.31963	2.61607			1.8791	2.15233			4.6003	4.11673
0.973029	2.58092			93.2493	144.993			1.7844	5.4687			2.18729	3.0762			0.332576	0.44786			5.03379	2.60025			7.71939	2.91823			4.2916	2.63011			1.89045	2.13451			4.61108	4.17395
0.957313	2.53146			91.1113	142.316			1.78763	5.50636			2.1901	3.09566			0.333464	0.44584			4.88095	2.53569			7.83208	2.94158			4.30655	2.64213			1.90559	2.15233			4.51947	4.1467
0.938541	2.47053			89.7603	139.65			1.78902	5.56433			2.19244	3.09382			0.335241	0.44584			4.7389	2.46747			7.86025	2.94158			4.3701	2.6702			1.9283	2.16273			4.53743	4.12491
0.921336	2.40885			87.6989	136.574			1.79503	5.63569			2.18776	3.10153			0.337461	0.448534			4.60366	2.41176			7.86025	2.84819			4.36076	2.69225			1.97182	2.16273			4.54103	4.09766
0.907855	2.34449			85.8395	133.931			1.80935	5.67038			2.18496	3.10631			0.335241	0.449207			4.48412	2.34247			7.55035	2.89488			4.39627	2.73435			1.97372	2.18204			4.51588	4.10039
0.893903	2.28891			84.1402	130.133			1.81258	5.7234			2.18215	3.12026			0.335685	0.451228			4.3354	2.27639			7.46583	2.94158			4.38505	2.80251			2.01724	2.20135			4.47995	4.08131
0.883047	2.23455			82.5037	127.023			1.81443	5.77345			2.20086	3.1243			0.333908	0.448534			4.2092	2.21289			7.32497	2.82485			4.40188	2.83057			2.03616	2.21769			4.48354	4.09221
0.868977	2.18313			80.31	123.324			1.81351	5.82251			2.20273	3.12577			0.325472	0.449207			4.07222	2.1433			7.04324	2.77816			4.45795	2.84661			2.02292	2.20878			4.46019	4.10856
0.850636	2.13363			78.36	120.034			1.80842	5.85125			2.19057	3.13091			0.326804	0.445166			3.95616	2.07935			6.98689	2.75481			4.4916	2.85262			2.05319	2.237			4.46558	4.08404
0.833	2.07455			76.4101	116.751			1.81767	5.88643			2.18683	3.1287			0.322808	0.444493			3.82441	2.0096			6.62064	2.66143			4.49907	2.84861			2.08915	2.26522			4.43504	4.0459
0.810465	2.00966			74.3766	113.323			1.82506	5.93945			2.19478	3.14449			0.320144	0.44786			3.69425	1.94824			6.50795	2.59139			4.54019	2.90073			2.09861	2.25631			4.4548	4.05407
0.790165	1.93858			71.7024	110.114			1.85093	6.01477			2.19291	3.13274			0.329468	0.455268			3.53475	1.8904			6.36709	2.47466			4.58319	2.90875			2.07212	2.27265			4.41349	4.0459
0.770491	1.88135			69.1187	106.219			1.83615	6.0787			2.19712	3.1489			0.332132	0.462677			3.39919	1.82935			6.05718	2.35793			4.62244	2.88269			2.13646	2.27414			4.40092	4.09221
0.75893	1.82162			66.6325	102.566			1.85186	6.13519			2.19525	3.16249			0.329912	0.468738			3.25904	1.78066			6.08536	2.31124			4.68412	2.88269			2.14403	2.29939			4.38834	4.06769
0.746859	1.76956			64.4249	99.0053			1.86017	6.2006			2.19104	3.1735			0.327692	0.47884			3.14346	1.72862			5.85997	2.28789			4.71963	2.90073			2.13078	2.27859			4.39014	3.99685
0.729968	1.72033			61.8273	95.6004			1.85925	6.27988			2.19057	3.18305			0.325472	0.473452			3.0431	1.68756			5.91632	2.2412			4.69534	2.89873			2.11753	2.27711			4.37038	4.01048
0.710921	1.67283			59.6266	92.1668			1.86664	6.32498			2.19384	3.18819			0.325916	0.472105			2.9364	1.64162			5.60642	2.17116			4.70281	2.8446			2.10807	2.2979			4.39732	4.0459
0.696499	1.62601			57.1404	88.6177			1.87634	6.37701			2.19946	3.19223			0.320144	0.471432			2.86775	1.60133			5.63459	2.00774			4.75889	2.8867			2.1497	2.30682			4.39193	4.02138
0.685839	1.58255			55.1557	85.0513			1.86064	6.43697			2.19057	3.20765			0.320144	0.470085			2.78594	1.56882			5.66276	1.96105			4.80188	2.89672			2.16106	2.33058			4.38116	4.05134
0.673611	1.54169			52.9411	81.9177			1.86433	6.4999			2.20694	3.22233			0.323252	0.47682			2.71333	1.547			5.43738	2.03109			4.81496	2.91477			2.17998	2.34544			4.35601	4.02682
0.662089	1.50219			50.2878	78.8937			1.85786	6.57671			2.20601	3.24437			0.320588	0.472105			2.63327	1.51189			5.18382	1.96105			4.91216	2.90073			2.1762	2.34098			4.35601	3.95054
0.658836	1.46661			48.5049	75.7832			1.86757	6.65996			2.19618	3.25758			0.318812	0.47884			2.5792	1.48732			5.04296	1.82098			4.98319	2.94684			2.16484	2.35138			4.43145	3.91784
0.645903	1.42858			46.0605	72.5977			1.88143	6.71347			2.2163	3.27337			0.317479	0.47884			2.5245	1.46901			4.81757	1.86767			4.98692	2.93882			2.15727	2.35286			4.40451	3.96688
0.635087	1.39304			43.8947	69.6142			1.87496	6.74618			2.22472	3.27888			0.311707	0.47682			2.4595	1.44001			4.70488	1.77428			5.00562	2.93682			2.16484	2.36326			4.44043	3.96688
0.617255	1.35694			41.8333	66.3536			1.86572	6.78929			2.22659	3.30715			0.312595	0.47884			2.36548	1.41238			4.81757	1.72759			5.05421	2.91276			2.20837	2.36029			4.39193	3.97506
0.603891	1.3266			39.8346	63.7567			1.86849	6.85371			2.21864	3.32882			0.315259	0.481534			2.30112	1.38109			4.59219	1.65755			5.11777	2.88871			2.19701	2.36177			4.39193	4.00775
0.58845	1.29616			37.6549	60.7039			1.85971	6.8879			2.2191	3.34571			0.313483	0.482881			2.24214	1.34813			4.50767	1.63421			5.16636	2.92679			2.1762	2.36623			4.37936	3.98596
0.575556	1.26394			36.0322	58.1186			1.86849	6.91961			2.20788	3.35525			0.317035	0.48086			2.17967	1.32462			4.42315	1.63421			5.1458	2.95686			2.20647	2.38108			4.38116	3.95054
0.568345	1.2321			34.3469	55.6025			1.86803	6.98106			2.22238	3.37288			0.317035	0.477493			2.11578	1.29089			4.31046	1.44744			5.18879	2.94684			2.19512	2.36772			4.36319	3.95326
0.557528	1.19961			32.5502	52.9075			1.86526	7.01377			2.22472	3.3872			0.313927	0.468064			2.0614	1.26342			4.42315	1.35406			5.21496	2.94484			2.17809	2.34395			4.33086	3.93692
0.549768	1.17581			30.6699	50.3394			1.86248	7.03458			2.21583	3.39307			0.313039	0.460656			1.99338	1.22862			4.25411	1.3774			5.27291	2.9288			2.20837	2.3692			4.28775	3.87153
0.539931	1.15359			29.284	47.8118			1.87588	7.11485			2.21583	3.41694			0.30105	0.459983			1.95485	1.20664			4.08508	1.4241			5.32337	2.97892			2.29163	2.38851			4.30032	3.83338
0.532642	1.12729			27.8703	45.7977			1.87634	7.15747			2.21162	3.42061			0.29661	0.457962			1.90333	1.1604			3.83152	1.40075			5.30094	2.98493			2.30866	2.36772			4.28775	3.77072
0.521943	1.10307			26.6168	43.322			1.86479	7.19909			2.21162	3.41877			0.29439	0.458636			1.87225	1.1398			3.57796	1.3774			5.27478	2.98292			2.29352	2.36475			4.31649	3.73258
0.512655	1.08089			25.1334	40.9444			1.86341	7.23874			2.20694	3.43566			0.29217	0.451901			1.83896	1.114			3.49345	1.30737			5.25048	2.96288			2.29163	2.38108			4.25721	3.72713
0.506854	1.061			23.664	38.7111			1.86618	7.26351			2.20273	3.44264			0.288174	0.451901			1.77982	1.08607			3.29623	1.35406			5.31029	2.95486			2.32569	2.3796			4.25721	3.64539
0.50223	1.03969			22.313	36.5585			1.85186	7.30365			2.19384	3.45035			0.282401	0.451901			1.73638	1.0702			3.23989	1.35406			5.3402	2.98693			2.37489	2.36326			4.19434	3.58818
0.498507	1.02294			21.0455	34.5445			1.85833	7.3091			2.19197	3.45916			0.281513	0.451228			1.66947	1.03784			3.01451	1.33071			5.34393	2.98092			2.40328	2.40337			4.18356	3.55821
0.492667	1.00634			19.8059	32.7902			1.86664	7.31802			2.20039	3.46798			0.288174	0.452575			1.62556	1.00778			2.73278	1.28402			5.32524	2.94484			2.41842	2.37514			4.14405	3.52824
0.48769	0.985436			18.6081	31.2609			1.86156	7.35866			2.17186	3.47422			0.284177	0.439105			1.58148	0.975877			2.67643	1.23733			5.30468	2.94283			2.39003	2.37514			4.13506	3.4792
0.483222	0.964082			17.7724	29.5758			1.86664	7.39186			2.18308	3.46394			0.285065	0.439779			1.54613	0.956647			2.62008	1.14395			5.27664	2.97691			2.41652	2.39148			4.09555	3.4901
0.472053	0.945521			16.7138	28.0176			1.86248	7.37947			2.18729	3.44998			0.282401	0.437085			1.49983	0.919407			2.56374	1.09725			5.27851	2.96087			2.46194	2.3796			4.03268	3.49282
0.465665	0.929864			15.7389	26.7365			1.85694	7.37996			2.17654	3.43052			0.277517	0.437758			1.44196	0.894529			2.45105	0.933834			5.23739	2.98693			2.47897	2.38703			3.99136	3.43833
0.454378	0.913188			15.0007	25.4207			1.85925	7.39879			2.17794	3.43934			0.277073	0.437758			1.40914	0.874535			2.31018	0.933834			5.20562	2.97691			2.51303	2.37811			3.90873	3.40564
0.451399	0.891344			14.1232	24.3704			1.86849	7.42605			2.18308	3.41363			0.273077	0.437758			1.39012	0.856983			2.0848	0.887142			5.15702	2.94885			2.5206	2.37514			3.90155	3.38112
0.451047	0.877876			13.5243	23.3317			1.86387	7.41366			2.19525	3.40152			0.268192	0.433717			1.35667	0.8463			1.97211	0.84045			5.13833	2.93882			2.53385	2.41376			3.87281	3.3348
0.448774	0.861464			12.9811	22.3045			1.88004	7.44686			2.18683	3.40519			0.265972	0.43035			1.33716	0.838668			1.80307	0.817105			5.07664	2.92279			2.57548	2.39742			3.85484	3.28848
0.446579	0.841393			12.1802	21.4157			1.87912	7.44934			2.19852	3.40996			0.259312	0.43035			1.30958	0.827374			1.69038	0.747067			5.07291	2.9308			2.57359	2.39297			3.7776	3.29121
0.440661	0.826265			11.3515	20.4809			1.88697	7.46222			2.19057	3.40959			0.253096	0.431697			1.29594	0.815164			1.60586	0.747067			5.05048	2.91477			2.60576	2.3796			3.71832	3.23127
0.435018	0.811702			10.7177	19.6614			1.88512	7.46074			2.18402	3.4129			0.256204	0.431023			1.27898	0.809823			1.3523	0.770413			5.03552	2.89472			2.63604	2.36475			3.70395	3.23399
0.43153	0.799101			10.0701	18.7727			1.87496	7.48204			2.18636	3.39711			0.252651	0.433717			1.27169	0.813943			1.26778	0.723721			4.98319	2.90073			2.619	2.35583			3.6806	3.18495
0.428238	0.789632			9.65224	18.0513			1.86064	7.43645			2.17841	3.38389			0.252207	0.426983			1.2441	0.800512			1.3523	0.630338			4.92524	2.8446			2.58683	2.33652			3.66623	3.13863
0.422085	0.775295			9.0394	17.0876			1.84677	7.43001			2.16952	3.39601			0.247323	0.41688			1.22824	0.797765			1.29596	0.700375			4.92898	2.82656			2.5452	2.35138			3.60157	3.12501
0.417186	0.763336			8.61459	16.4066			1.84862	7.4097			2.16157	3.40188			0.244659	0.410819			1.20843	0.791508			1.21144	0.653684			4.91403	2.82255			2.54899	2.35286			3.52792	3.12501
0.411699	0.748848			8.19674	15.7199			1.85417	7.39235			2.15034	3.39344			0.244215	0.407452			1.18686	0.785403			1.15509	0.653684			4.93272	2.82656			2.55656	2.33207			3.50457	3.10866
0.409465	0.739605			7.93211	15.1717			1.844	7.36956			2.14005	3.40225			0.247323	0.418227			1.17862	0.774566			1.12692	0.606992			4.89347	2.84059			2.53006	2.33058			3.44888	3.09504
0.401039	0.731569			7.59087	14.6465			1.83661	7.34329			2.13163	3.40041			0.248655	0.419574			1.15975	0.75732			1.09874	0.513609			4.85421	2.76041			2.496	2.31424			3.42373	3.08959
0.395121	0.719685			7.3123	14.1444			1.83615	7.34775			2.11853	3.39454			0.244659	0.422942			1.15468	0.762051			1.12692	0.466917			4.84674	2.70829			2.50168	2.26225			3.34649	3.06507
0.389674	0.707877			6.97106	13.4577			1.83291	7.3537			2.10216	3.38352			0.239331	0.422268			1.14453	0.751062			1.12692	0.443571			4.83552	2.69826			2.50925	2.29345			3.33212	3.0242
0.382972	0.697917			6.77607	12.8748			1.8306	7.28829			2.11105	3.38683			0.237111	0.422942			1.14136	0.748926			1.0424	0.420225			4.84113	2.69425			2.51493	2.30979			3.28003	2.97516
0.37823	0.695615			6.55322	12.4016			1.81351	7.27442			2.10216	3.39013			0.239331	0.427656			1.12614	0.73931			1.01423	0.420225			4.80188	2.64213			2.51303	2.2979			3.21716	2.94247
0.371646	0.685089			6.3234	11.8419			1.81674	7.28234			2.08158	3.40078			0.238443	0.424289			1.11156	0.736868			0.929707	0.420225			4.76076	2.60805			2.52439	2.28751			3.16686	2.87436
0.370392	0.677129			6.12144	11.4263			1.80334	7.27491			2.06708	3.41216			0.237111	0.424289			1.11076	0.730153			0.929707	0.396879			4.72898	2.5419			2.50925	2.27711			3.13992	2.87436
0.369765	0.666263			5.82895	11.0686			1.80011	7.26153			2.04416	3.41363			0.23489	0.424962			1.08904	0.719469			0.986053	0.373534			4.76076	2.51384			2.47519	2.28602			3.06447	2.83894
0.364161	0.662378			5.65485	10.705			1.80658	7.2645			2.04322	3.42208			0.233114	0.426309			1.0743	0.713975			0.929707	0.350188			4.75328	2.52987			2.46951	2.27117			3.02496	2.8008
0.358674	0.653625			5.44593	10.353			1.82552	7.2655			2.03808	3.41473			0.23267	0.426983			1.06605	0.707565			0.901534	0.350188			4.74206	2.53188			2.48654	2.22809			2.98544	2.76265
0.353736	0.643929			5.16736	10.0644			1.81397	7.25806			2.02685	3.42098			0.228674	0.424289			1.05321	0.701307			0.929707	0.326842			4.74019	2.4978			2.47329	2.22512			2.90101	2.71089
0.349307	0.637402			4.95844	9.7124			1.79872	7.25509			2.02217	3.44558			0.226898	0.427656			1.05559	0.69917			0.901534	0.326842			4.71776	2.48577			2.47519	2.18798			2.89203	2.6455
0.346447	0.632988			4.83308	9.33152			1.80103	7.25162			2.01937	3.43566			0.227342	0.422942			1.04195	0.68986			0.873361	0.326842			4.67477	2.47374			2.46572	2.17313			2.87586	2.64005
0.345702	0.628536			4.68684	9.05452			1.80011	7.24914			2.00486	3.45439			0.225122	0.420248			1.02594	0.679787			0.901534	0.303496			4.65234	2.44768			2.40138	2.16867			2.86329	2.59101
0.344526	0.622009			4.58934	8.83522			1.79918	7.20108			1.99036	3.47348			0.225122	0.418901			1.01881	0.664677			0.986053	0.256804			4.58319	2.43966			2.37868	2.15976			2.79503	2.56649
0.344056	0.612087			4.39435	8.56399			1.78763	7.19216			1.9913	3.47752			0.224234	0.418227			1.00676	0.659946			0.901534	0.28015			4.54019	2.41561			2.38435	2.15233			2.74294	2.512
0.340411	0.608163			4.26203	8.31007			1.79133	7.16044			1.98381	3.46981			0.22379	0.41688			0.992964	0.650483			0.986053	0.210113			4.48412	2.37952			2.4222	2.14194			2.72497	2.4793
0.340529	0.603976			4.05311	8.15426			1.78255	7.13071			1.98194	3.46798			0.22157	0.410819			0.969341	0.636137			0.986053	0.186767			4.4729	2.3254			2.42788	2.1152			2.68725	2.42754
0.338569	0.597223			3.90686	7.93496			1.75113	7.099			1.98007	3.46137			0.216241	0.403411			0.954597	0.622706			0.986053	0.163421			4.40375	2.32339			2.42031	2.11668			2.64414	2.35942
0.336179	0.587338			3.81633	7.76184			1.74697	7.09107			1.98756	3.43346			0.210913	0.384554			0.937949	0.613548			0.929707	0.163421			4.3701	2.29533			2.48654	2.09886			2.62259	2.30766
0.338765	0.58564			3.74669	7.65796			1.75021	7.06035			1.97586	3.43346			0.208249	0.389268			0.928437	0.611106			0.817015	0.163421			4.35889	2.3274			2.52439	2.10332			2.6136	2.27769
0.336061	0.579491			3.67008	7.45598			1.73219	7.04796			1.96136	3.42575			0.206473	0.38186			0.920668	0.592944			0.732497	0.163421			4.31403	2.32941			2.48276	2.12411			2.59744	2.25862
0.337276	0.572662			3.5308	7.30017			1.71463	7.01971			1.95856	3.42171			0.204697	0.38186			0.896728	0.58806			0.76067	0.163421			4.26917	2.32941			2.48843	2.09589			2.58486	2.2341
0.336296	0.569455			3.39848	7.05202			1.71093	7.00584			1.93657	3.40372			0.206473	0.38186			0.878337	0.581345			0.732497	0.140075			4.22057	2.28531			2.51114	2.05875			2.52918	2.2341
0.335238	0.560099			3.28705	6.88466			1.71371	6.95034			1.91365	3.40335			0.201144	0.372431			0.856775	0.566998			0.676151	0.140075			4.1701	2.30134			2.51303	2.04093			2.50942	2.19595
0.334101	0.557081			3.13384	6.8385			1.69985	6.90475			1.90897	3.40005			0.201144	0.377819			0.837274	0.556619			0.676151	0.140075			4.14767	2.2833			2.4714	2.01568			2.4717	2.19051
0.329986	0.552553			3.05724	6.75193			1.70862	6.86461			1.89821	3.40886			0.198924	0.376472			0.819517	0.549904			0.647978	0.186767			4.14393	2.26526			2.4714	2.00528			2.41961	2.14419
0.33077	0.549611			3.01545	6.6192			1.69754	6.83191			1.89353	3.40702			0.199812	0.372431			0.810638	0.546394			0.563459	0.163421			4.03926	2.25123			2.47519	1.98746			2.39805	2.09242
0.328811	0.544404			2.90403	6.45185			1.69153	6.78087			1.87249	3.40115			0.198924	0.367717			0.804296	0.539373			0.535286	0.163421			4.00748	2.23519			2.45059	1.97557			2.34057	2.02703
0.326342	0.539198			2.85528	6.34797			1.66242	6.75956			1.85331	3.39895			0.201588	0.362329			0.793674	0.528995			0.591632	0.140075			3.97945	2.18908			2.4468	1.95329			2.32799	1.98889
0.325519	0.539462			2.79957	6.19793			1.6578	6.72091			1.8505	3.39748			0.205141	0.365023			0.784954	0.521974			0.563459	0.140075			3.9458	2.15701			2.44112	1.94289			2.33698	1.99162
0.322501	0.536368			2.79957	5.95555			1.65457	6.68473			1.82664	3.37178			0.206029	0.358962			0.763075	0.512816			0.535286	0.140075			3.94019	2.12894			2.43355	1.96666			2.33698	1.98889
0.32011	0.530521			2.74385	5.85168			1.62777	6.65996			1.80934	3.37214			0.206029	0.358962			0.74833	0.509001			0.535286	0.186767			3.90655	2.15099			2.40706	1.96517			2.29746	1.9344
0.318582	0.529163			2.716	5.64969			1.60605	6.61833			1.81916	3.35746			0.204697	0.364349			0.744367	0.501522			0.507113	0.210113			3.88786	2.12293			2.46194	1.98746			2.27411	1.89898
0.316779	0.526937			2.67421	5.52851			1.58988	6.59207			1.81729	3.35158			0.205585	0.362329			0.727402	0.497859			0.422594	0.210113			3.91029	2.10689			2.48843	1.99934			2.26512	1.87719
0.312664	0.525277			2.68814	5.38423			1.57371	6.59058			1.79624	3.34938			0.206029	0.363003			0.71678	0.491144			0.422594	0.210113			3.96823	2.1109			2.49033	1.95775			2.22201	1.89081
0.313644	0.522636			2.75082	5.35538			1.56401	6.56085			1.78782	3.33139			0.206917	0.364349			0.707743	0.488702			0.338075	0.233458			3.9944	2.12694			2.49411	1.9325			2.17531	1.85812
0.312507	0.519957			2.66725	5.29767			1.56077	6.52715			1.77238	3.32514			0.210469	0.367717			0.702986	0.482902			0.338075	0.233458			3.97384	2.13496			2.50546	1.9325			2.16992	1.81452
0.311645	0.518788			2.65332	5.20534			1.56632	6.48206			1.75975	3.3167			0.209581	0.373105			0.698389	0.48397			0.309902	0.210113			3.95515	2.09286			2.496	1.93992			2.12861	1.80362
0.309254	0.518033			2.54886	5.06106			1.54414	6.45282			1.74151	3.33873			0.210913	0.375799			0.690144	0.479392			0.338075	0.210113			3.94393	2.08284			2.45059	1.92507			2.06933	1.8009
0.305296	0.506413			2.48618	4.93988			1.53536	6.46075			1.74619	3.32735			0.216241	0.365696			0.682217	0.473287			0.366248	0.210113			3.91403	2.05878			2.41652	1.9013			2.00466	1.75731
0.305531	0.501773			2.45833	4.86485			1.53166	6.41169			1.74057	3.33175			0.215353	0.371758			0.665094	0.471608			0.422594	0.233458			3.8673	2.03673			2.42031	1.89239			1.97233	1.72734
0.305139	0.499962			2.46529	4.836			1.5275	6.3889			1.7214	3.32661			0.213577	0.369737			0.663509	0.473134			0.366248	0.28015			3.84487	2.00866			2.40517	1.89091			1.91485	1.67285
0.302514	0.493699			2.40261	4.836			1.51133	6.36313			1.70923	3.3156			0.209137	0.370411			0.656691	0.469166			0.394421	0.28015			3.83739	2.02871			2.42788	1.85971			1.88431	1.63471
0.302279	0.49351			2.29815	4.78406			1.5044	6.37007			1.71298	3.3167			0.210469	0.373105			0.654472	0.469319			0.507113	0.303496			3.78692	1.99864			2.42031	1.85674			1.84838	1.60474
0.301651	0.48853			2.29815	4.6571			1.50394	6.3443			1.69988	3.31523			0.204697	0.364349			0.651301	0.469471			0.47894	0.373534			3.75328	1.97258			2.41085	1.85971			1.82683	1.58022
0.300397	0.483701			2.20066	4.5186			1.49008	6.35124			1.68818	3.31743			0.208693	0.360982			0.645593	0.466419			0.47894	0.350188			3.71589	1.96657			2.39192	1.85377			1.81246	1.56659
0.293853	0.481174			2.16583	4.3801			1.491	6.32448			1.68491	3.30972			0.207805	0.355594			0.644484	0.461382			0.507113	0.373534			3.72898	1.94451			2.38625	1.84486			1.7945	1.58294
0.294989	0.480306			2.17976	4.27622			1.47391	6.3002			1.67742	3.31193			0.203809	0.357615			0.631007	0.45604			0.535286	0.373534			3.68786	1.9385			2.3976	1.83149			1.81246	1.56932
0.296165	0.482607			2.10316	4.15504			1.46744	6.25857			1.6662	3.31596			0.200256	0.360982			0.621495	0.452377			0.47894	0.420225			3.63552	1.92246			2.34272	1.84486			1.76935	1.54752
0.293108	0.477778			2.09619	4.06847			1.45912	6.23281			1.65544	3.29871			0.201144	0.363676			0.61547	0.445662			0.47894	0.443571			3.62617	1.90242			2.35218	1.83149			1.7442	1.51755
0.290952	0.47808			2.03352	3.99922			1.44388	6.21348			1.66573	3.29136			0.203809	0.359635			0.611506	0.441388			0.507113	0.443571			3.56636	1.87034			2.32948	1.81069			1.72624	1.48758
0.289855	0.473175			1.96388	3.94151			1.43833	6.17483			1.65497	3.29761			0.203364	0.358288			0.609604	0.432384			0.535286	0.396879			3.54019	1.82023			2.35786	1.79435			1.71726	1.49031
0.289659	0.469403			1.91513	3.86649			1.4411	6.1446			1.6386	3.2899			0.201144	0.361656			0.599615	0.428415			0.507113	0.373534			3.50655	1.82423			2.3238	1.74979			1.6957	1.49031
0.287386	0.467403			1.94298	3.79724			1.43556	6.14559			1.61942	3.27704			0.200256	0.363003			0.601518	0.427347			0.507113	0.373534			3.4729	1.81421			2.3238	1.72009			1.68133	1.48758
0.286563	0.461442			1.92906	3.64143			1.42124	6.10149			1.6227	3.26162			0.19848	0.358962			0.596286	0.426584			0.507113	0.373534			3.38318	1.79016			2.30866	1.72603			1.66157	1.43309
0.282252	0.453821			1.88727	3.55486			1.42031	6.10991			1.61568	3.25942			0.198924	0.3529			0.594383	0.422463			0.507113	0.350188			3.33832	1.75608			2.27271	1.73791			1.65438	1.40857
0.280959	0.448766			1.86638	3.55486			1.41246	6.10397			1.62644	3.25208			0.195372	0.355594			0.58931	0.422768			0.47894	0.350188			3.29907	1.75407			2.26703	1.72306			1.62205	1.41674
0.280057	0.446163			1.84549	3.5087			1.40691	6.09802			1.6124	3.25465			0.199812	0.363676			0.584871	0.41819			0.507113	0.373534			3.29159	1.70997			2.24621	1.70077			1.63822	1.39767
0.278294	0.441484			1.88031	3.53755			1.40922	6.05987			1.59323	3.22601			0.197592	0.361656			0.581858	0.419868			0.507113	0.373534			3.25234	1.68792			2.26703	1.66661			1.62564	1.36498
0.278372	0.443031			1.85245	3.45676			1.41846	6.02022			1.58527	3.20691			0.189156	0.360309			0.578688	0.417121			0.507113	0.420225			3.25047	1.65985			2.26324	1.62651			1.61666	1.36498
0.275119	0.440051			1.79674	3.41636			1.42539	5.99991			1.58247	3.19369			0.194928	0.357615			0.577578	0.4188			0.507113	0.420225			3.22991	1.6378			2.27649	1.62353			1.58613	1.33228
0.271514	0.43707			1.77585	3.35288			1.42401	5.94292			1.58761	3.18415			0.192708	0.355594			0.574248	0.407811			0.507113	0.373534			3.21683	1.61375			2.23864	1.61314			1.57176	1.35136
0.27022	0.434052			1.78977	3.27786			1.43371	5.92805			1.59229	3.17901			0.200256	0.354921			0.568699	0.399264			0.47894	0.396879			3.18505	1.56363			2.2008	1.63542			1.56457	1.35136
0.267085	0.430808			1.84549	3.24901			1.42955	5.87355			1.57779	3.16763			0.197148	0.355594			0.561882	0.399722			0.366248	0.373534			3.19253	1.56964			2.18944	1.63245			1.56098	1.34591
0.265949	0.427299			1.85941	3.22592			1.41384	5.8453			1.5806	3.14302			0.199812	0.356941			0.555382	0.395906			0.47894	0.326842			3.17571	1.55962			2.17809	1.60422			1.5502	1.34046
0.264655	0.429034			1.85941	3.21438			1.40368	5.77741			1.57639	3.1254			0.197148	0.3529			0.552369	0.40018			0.450767	0.326842			3.12711	1.58969			2.18187	1.58937			1.54481	1.28597
0.269437	0.428355			1.86638	3.24324			1.39074	5.7561			1.56376	3.11549			0.197592	0.354247			0.545393	0.399264			0.47894	0.350188			3.10281	1.5957			2.15349	1.55669			1.51607	1.25327
0.267477	0.424319			1.83852	3.26055			1.37965	5.71498			1.55861	3.09309			0.19848	0.34886			0.537783	0.402775			0.507113	0.350188			3.09533	1.55762			2.14024	1.56263			1.4999	1.23965
0.266262	0.419188			1.91513	3.26055			1.3681	5.66542			1.55159	3.06849			0.199812	0.349533			0.529222	0.402469			0.619805	0.303496			3.0972	1.57967			2.17241	1.55521			1.48194	1.2342
0.267869	0.414396			1.93602	3.25478			1.35655	5.62727			1.53663	3.06482			0.195816	0.340104			0.518758	0.401859			0.647978	0.303496			3.05421	1.56563			2.14403	1.57155			1.4532	1.22603
0.267516	0.407417			1.9778	3.18553			1.35101	5.59852			1.51464	3.04609			0.193152	0.342798			0.515111	0.398501			0.676151	0.303496			3.06356	1.53556			2.18566	1.55075			1.42087	1.20151
0.267399	0.408775			1.94298	3.16821			1.35655	5.56433			1.49827	3.01892			0.196704	0.343472			0.508769	0.402775			0.647978	0.303496			3.043	1.5095			2.13267	1.55966			1.39033	1.16609
0.265909	0.404814			1.91513	3.16821			1.35332	5.53956			1.4819	2.99175			0.196704	0.337411			0.504489	0.40018			0.676151	0.303496			3.03739	1.52955			2.13456	1.55966			1.34363	1.1225
0.264616	0.400928			1.82459	3.1509			1.35147	5.50091			1.47207	2.97853			0.194928	0.337411			0.497196	0.399722			0.732497	0.326842			3.02057	1.50349			2.11186	1.53887			1.32027	1.09253
0.264068	0.402173			1.81763	3.19707			1.35239	5.44541			1.47348	2.98661			0.194928	0.334717			0.499415	0.398806			0.76067	0.350188			2.9701	1.48946			2.13078	1.52847			1.30231	1.08163
0.265478	0.405719			1.8037	3.1913			1.33761	5.39883			1.46927	2.96825			0.192264	0.340778			0.500525	0.396517			0.788842	0.326842			2.92898	1.45137			2.13646	1.50025			1.29692	1.05711
0.263989	0.406474			1.84549	3.11051			1.33252	5.36265			1.4529	2.95283			0.192708	0.339431			0.504489	0.391938			0.788842	0.350188			2.91215	1.43734			2.09672	1.48391			1.27896	1.02169
0.264224	0.40504			1.8037	3.13936			1.33206	5.33936			1.44728	2.92088			0.190044	0.332023			0.505916	0.385681			0.817015	0.350188			2.90094	1.48946			2.08726	1.46608			1.24663	1.02442
0.264655	0.405379			1.81067	3.13359			1.32883	5.31706			1.44448	2.93153			0.190488	0.330676			0.508135	0.382933			0.788842	0.326842			2.89346	1.4634			2.03427	1.46905			1.24303	1.01352
0.265086	0.406624			1.81067	3.18553			1.30757	5.27296			1.43044	2.92933			0.192708	0.325961			0.501635	0.380644			0.788842	0.28015			2.82804	1.45538			2.00588	1.47054			1.25022	1.01079
0.263088	0.404361			1.83852	3.13359			1.28678	5.24224			1.42015	2.92823			0.186491	0.330676			0.499732	0.374997			0.76067	0.256804			2.82243	1.43333			1.95668	1.41855			1.23585	1.02442
0.261912	0.404549			1.81763	3.11051			1.28216	5.22588			1.40471	2.92529			0.188268	0.327982			0.4945	0.380339			0.76067	0.256804			2.8	1.43333			1.99453	1.38142			1.23405	0.988997
0.263911	0.405417			1.75495	3.07011			1.25721	5.20507			1.39115	2.92309			0.180275	0.328655			0.497988	0.382476			0.76067	0.233458			2.76636	1.42531			2.00778	1.36953			1.22148	0.969925
0.266341	0.403569			1.73406	3.04703			1.24012	5.18624			1.38273	2.90656			0.179831	0.326635			0.492598	0.382323			0.76067	0.256804			2.73271	1.40526			1.97372	1.37993			1.18016	0.967201
0.265439	0.407379			1.68531	3.03548			1.23365	5.16444			1.36636	2.90216			0.182495	0.323941			0.499891	0.380797			0.647978	0.233458			2.71028	1.39925			1.98507	1.39181			1.1622	0.948129
0.266576	0.406398			1.71317	3.02971			1.21794	5.14462			1.35607	2.89004			0.182495	0.323941			0.501318	0.372555			0.704324	0.210113			2.71963	1.33109			1.9775	1.3725			1.13885	0.969925
0.262578	0.404399			1.67835	3.02971			1.21563	5.10993			1.34811	2.86214			0.182051	0.3199			0.500049	0.373776			0.647978	0.163421			2.69907	1.30703			1.98507	1.39924			1.14065	0.983548
0.26105	0.40255			1.68531	2.98355			1.205	5.0906			1.3294	2.85773			0.184271	0.324615			0.49894	0.367061			0.676151	0.163421			2.69907	1.30302			1.97939	1.38587			1.12089	0.975374
0.262421	0.402437			1.60174	3.00086			1.20408	5.09556			1.32239	2.84965			0.182495	0.324615			0.50544	0.363703			0.535286	0.163421			2.67851	1.25491			1.97182	1.35022			1.10472	0.948129
0.261755	0.401984			1.56692	3.02394			1.18975	5.07921			1.32332	2.83239			0.183827	0.331349			0.507501	0.359582			0.47894	0.140075			2.66916	1.28298			1.96804	1.31606			1.08496	0.950854
0.262696	0.403342			1.50425	3.07011			1.18698	5.02767			1.30835	2.83276			0.183827	0.329329			0.508928	0.358819			0.47894	0.140075			2.62243	1.27496			1.93019	1.32497			1.07059	0.945405
0.259129	0.401305			1.60174	3.04703			1.16989	4.99992			1.31444	2.82689			0.179831	0.334717			0.510672	0.356835			0.47894	0.186767			2.60561	1.26895			1.93776	1.31457			1.07598	0.948129
0.257601	0.402324			1.60871	3.11051			1.15602	4.96028			1.31069	2.82321			0.179387	0.33539			0.50655	0.350882			0.507113	0.186767			2.58692	1.23086			1.92073	1.28784			1.08316	0.950854
0.259208	0.401984			1.6296	3.11628			1.14586	4.93154			1.31584	2.82395			0.182939	0.332023			0.509879	0.349509			0.47894	0.186767			2.55328	1.21883			1.93776	1.26555			1.08496	0.961752
0.258306	0.402286			1.56692	3.15667			1.13893	4.90924			1.29526	2.79825			0.178943	0.332696			0.502586	0.345235			0.422594	0.140075			2.55141	1.20079			1.89234	1.24476			1.08316	0.956303
0.257444	0.397306			1.5321	3.09896			1.13385	4.88248			1.28029	2.77805			0.181607	0.33337			0.500525	0.344777			0.422594	0.163421			2.52898	1.19678			1.84125	1.22693			1.05263	0.969925
0.257405	0.396551			1.52514	3.11628			1.11906	4.86415			1.27	2.78466			0.183827	0.331349			0.493074	0.342488			0.47894	0.140075			2.49907	1.17272			1.82422	1.23139			1.05802	0.97265
0.257483	0.395457			1.55996	3.11051			1.1015	4.83937			1.26438	2.78466			0.182051	0.330002			0.494025	0.345541			0.422594	0.116729			2.47664	1.14065			1.83368	1.23139			1.05802	0.948129
0.257209	0.392477			1.51817	3.04703			1.08949	4.81311			1.26111	2.75602			0.182939	0.338084			0.48578	0.34844			0.450767	0.140075			2.43365	1.12662			1.80719	1.24624			1.03646	0.931782
0.253839	0.387384			1.49032	2.96046			1.08117	4.76752			1.25362	2.7439			0.181607	0.340778			0.487049	0.349051			0.422594	0.163421			2.4187	1.13463			1.83557	1.25664			1.01311	0.88819
0.255093	0.384554			1.51121	2.97778			1.07101	4.74968			1.24567	2.72738			0.182051	0.334717			0.480073	0.348746			0.394421	0.163421			2.38131	1.15468			1.84693	1.28338			1.00592	0.877292
0.254936	0.381762			1.50425	3.04126			1.05622	4.7249			1.23912	2.7171			0.182939	0.336737			0.476268	0.344625			0.394421	0.210113			2.33645	1.13864			1.8034	1.30418			0.996942	0.880016
0.254191	0.379084			1.55299	2.97778			1.05299	4.69021			1.23445	2.70315			0.184715	0.331349			0.477853	0.345541			0.422594	0.233458			2.3215	1.12461			1.78448	1.27744			0.995146	0.866394
0.252428	0.377009			1.55996	2.93161			1.05068	4.68129			1.2293	2.68809			0.185603	0.330676			0.475634	0.341572			0.450767	0.210113			2.31776	1.13263			1.8034	1.25516			0.998738	0.839149
0.253368	0.374443			1.57389	2.88544			1.05207	4.66098			1.22603	2.66937			0.184715	0.327308			0.472146	0.338672			0.450767	0.210113			2.29907	1.13062			1.79394	1.23733			0.982572	0.836424
0.251135	0.369576			1.59478	2.92584			1.05715	4.6476			1.22135	2.64844			0.186047	0.329329			0.47056	0.345083			0.422594	0.233458			2.27103	1.14867			1.79583	1.24476			0.971794	0.814628
0.249293	0.36603			1.60871	2.9143			1.04837	4.62034			1.21059	2.65321			0.186935	0.329329			0.464535	0.344167			0.422594	0.233458			2.27477	1.13463			1.78827	1.20614			0.95922	0.795557
0.247764	0.36237			1.56692	2.9143			1.04698	4.59755			1.21012	2.63926			0.186491	0.325961			0.464377	0.338825			0.366248	0.233458			2.25608	1.1186			1.77691	1.1898			0.966405	0.80373
0.244511	0.360899			1.60174	2.92007			1.0382	4.54354			1.21246	2.6422			0.182495	0.3199			0.463109	0.333636			0.422594	0.256804			2.24673	1.15468			1.73906	1.1794			0.971794	0.822802
0.245726	0.360899			1.60871	2.85082			1.04698	4.51628			1.19702	2.63889			0.181607	0.318553			0.454706	0.33211			0.450767	0.256804			2.24113	1.12862			1.71446	1.18831			0.97359	0.806455
0.243963	0.357051			1.63656	2.89121			1.04975	4.51727			1.20591	2.62751			0.184271	0.315859			0.450584	0.335773			0.422594	0.28015			2.25421	1.14466			1.7296	1.18386			0.966405	0.792832
0.244119	0.353504			1.60174	2.89698			1.04883	4.48705			1.19702	2.61282			0.182051	0.306431			0.44773	0.336536			0.450767	0.256804			2.23926	1.13664			1.7315	1.16455			0.953831	0.784659
0.243218	0.350524			1.60174	2.79311			1.04282	4.47912			1.18954	2.60217			0.182051	0.305757			0.446303	0.340046			0.394421	0.28015			2.21122	1.13263			1.72203	1.1794			0.948442	0.773761
0.239926	0.347279			1.58781	2.77002			1.0322	4.44939			1.17083	2.57427			0.178055	0.303063			0.43568	0.336383			0.394421	0.256804			2.20561	1.12461			1.66337	1.1898			0.943053	0.751964
0.238711	0.343394			1.63656	2.72386			1.02296	4.42956			1.15867	2.57023			0.180275	0.301716			0.435839	0.341267			0.394421	0.28015			2.21496	1.1186			1.64066	1.20465			0.926887	0.762862
0.237535	0.342677			1.66442	2.75848			1.02388	4.38199			1.15399	2.57684			0.179387	0.303737			0.432509	0.339741			0.366248	0.256804			2.22243	1.11659			1.64066	1.20614			0.948442	0.781934
0.23683	0.339168			1.69228	2.71809			1.02203	4.32897			1.14651	2.56142			0.176723	0.295655			0.434888	0.339588			0.338075	0.256804			2.22056	1.12261			1.67094	1.19277			0.941257	0.80373
0.234204	0.336904			1.68531	2.66038			1.02943	4.30915			1.14276	2.55554			0.179387	0.294982			0.424265	0.334704			0.338075	0.256804			2.21122	1.09655			1.6804	1.18237			0.934072	0.776485
0.232127	0.336376			1.67835	2.70077			1.03127	4.28487			1.13902	2.54967			0.176279	0.290941			0.420619	0.332262			0.309902	0.233458			2.21309	1.09454			1.68608	1.15415			0.953831	0.811904
0.231343	0.336452			1.7271	2.695			1.02712	4.30023			1.13715	2.53718			0.175835	0.292961			0.421411	0.330889			0.309902	0.210113			2.2187	1.09454			1.64066	1.14821			0.95922	0.817353
0.230089	0.335924			1.69228	2.67192			1.03127	4.27496			1.13247	2.52874			0.172727	0.292961			0.422521	0.326157			0.309902	0.210113			2.2	1.08251			1.65202	1.1185			0.971794	0.80373
0.231186	0.33615			1.67835	2.59113			1.02573	4.26207			1.13575	2.52176			0.170506	0.292961			0.425692	0.330889			0.338075	0.163421			2.20561	1.09655			1.66526	1.08582			0.961016	0.792832
0.227463	0.333396			1.69228	2.63729			1.02989	4.24572			1.13388	2.50597			0.165178	0.297002			0.421253	0.328447			0.309902	0.140075			2.19253	1.1206			1.62931	1.08582			0.943053	0.795557
0.225856	0.332453			1.72013	2.66615			1.02342	4.1922			1.13481	2.49019			0.16207	0.290267			0.420302	0.327684			0.281729	0.140075			2.20561	1.09454			1.60282	1.05909			0.946646	0.809179
0.222643	0.329849			1.7062	2.71809			1.01834	4.17932			1.12967	2.49276			0.160294	0.291614			0.414911	0.325242			0.281729	0.140075			2.18318	1.0785			1.55551	1.06503			0.943053	0.798281
0.22327	0.328982			1.69924	2.63152			1.01603	4.15801			1.11984	2.48945			0.15763	0.291614			0.407935	0.314863			0.281729	0.140075			2.17944	1.06648			1.54605	1.06206			0.930479	0.811904
0.221859	0.328793			1.67835	2.57958			1.02203	4.13869			1.12078	2.4755			0.15541	0.294982			0.407777	0.305553			0.309902	0.140075			2.15514	1.06848			1.52712	1.06948			0.917905	0.801006
0.223152	0.331019			1.68531	2.61998			1.01787	4.1263			1.11844	2.46412			0.154521	0.290267			0.406667	0.309063			0.281729	0.140075			2.11776	1.0765			1.50631	1.06354			0.899942	0.795557
0.224093	0.327246			1.69228	2.57958			1.01649	4.10053			1.11891	2.44613			0.157186	0.287573			0.398898	0.306621			0.253557	0.116729			2.09346	1.0324			1.50631	1.06057			0.881979	0.795557
0.223035	0.328227			1.68531	2.5969			1.00817	4.05643			1.11704	2.42373			0.160294	0.282859			0.399849	0.308453			0.225384	0.116729			2.09533	1.02638			1.52144	1.04126			0.878387	0.784659
0.222643	0.329849			1.7062	2.50456			0.98969	4.03363			1.10394	2.40537			0.157186	0.282186			0.398422	0.299296			0.197211	0.0933834			2.06729	1.01836			1.48171	1.02344			0.87659	0.790108
0.224877	0.329548			1.67835	2.58536			0.981373	4.00341			1.09833	2.39142			0.158518	0.284206			0.394617	0.292122			0.169038	0.0933834			2.07477	1.02438			1.47035	1.02492			0.867609	0.787383
0.224367	0.32951			1.65049	2.60844			0.98738	3.96723			1.09318	2.37342			0.158518	0.283533			0.392398	0.292275			0.197211	0.140075			2.05234	1.00433			1.47035	1.01749			0.853239	0.784659
0.226288	0.328869			1.67835	2.63729			0.981373	3.9489			1.09412	2.35286			0.15763	0.282186			0.390495	0.290138			0.169038	0.140075			2.05982	1.02037			1.49495	0.995213			0.833479	0.795557
0.229776	0.330378			1.65049	2.65461			0.973518	3.92858			1.08523	2.33414			0.15541	0.279492			0.384946	0.285407			0.197211	0.163421			2.01869	1.02438			1.48738	0.965505			0.822702	0.790108
0.229697	0.330755			1.63656	2.64884			0.965664	3.93007			1.09037	2.32863			0.153189	0.276124			0.37797	0.282965			0.225384	0.210113			1.97384	1.0344			1.47981	0.955108			0.783183	0.754689
0.227934	0.330529			1.58781	2.64884			0.96474	3.92759			1.08523	2.32092			0.153633	0.279492			0.376702	0.28266			0.197211	0.210113			1.94393	1.02237			1.44007	0.958078			0.777794	0.730168
0.228639	0.329849			1.57389	2.695			0.95134	3.90529			1.08336	2.31027			0.150081	0.278818			0.374799	0.283423			0.253557	0.210113			1.91215	1.01435			1.40601	0.950651			0.774202	0.751964
0.228678	0.326944			1.58085	2.66615			0.941638	3.90083			1.07494	2.31064			0.154077	0.274104			0.373372	0.282812			0.281729	0.210113			1.91589	1.01235			1.40412	0.935798			0.75085	0.743791
0.229031	0.324304			1.51121	2.68346			0.941176	3.86515			1.06698	2.3088			0.154077	0.266696			0.370043	0.282049			0.281729	0.210113			1.88972	0.988294			1.41358	0.931341			0.732887	0.741066
0.228326	0.324417			1.49728	2.68346			0.932859	3.83839			1.06184	2.28934			0.15541	0.266696			0.372263	0.283575			0.281729	0.233458			1.88785	0.966243			1.39087	0.931341			0.723906	0.743791
0.226836	0.32204			1.49728	2.65461			0.933321	3.81064			1.04032	2.27649			0.153633	0.266022			0.368616	0.274876			0.281729	0.28015			1.88038	0.954215			1.36627	0.919458			0.729295	0.730168
0.22809	0.322115			1.46246	2.62575			0.91946	3.77348			1.03003	2.27392			0.155854	0.266022			0.361323	0.276707			0.281729	0.303496			1.87103	0.930159			1.36627	0.903119			0.725702	0.735617
0.227659	0.322681			1.44157	2.58536			0.918998	3.76406			1.02676	2.26731			0.15541	0.266696			0.362433	0.274723			0.281729	0.326842			1.85608	0.942187			1.36816	0.900148			0.731091	0.721995
0.229305	0.32253			1.42764	2.53342			0.907909	3.73384			1.02535	2.25226			0.154077	0.264002			0.362591	0.273655			0.281729	0.396879			1.83178	0.946197			1.3852	0.876382			0.727498	0.71927
0.229972	0.324304			1.37889	2.5565			0.893585	3.72145			1.02255	2.24308			0.153633	0.259288			0.359579	0.271365			0.281729	0.373534			1.82056	0.958224			1.36249	0.876382			0.727498	0.716546
0.231853	0.323549			1.358	2.60844			0.880186	3.69717			1.01647	2.22398			0.152301	0.252553			0.355774	0.272586			0.253557	0.396879			1.82617	0.946197			1.37006	0.861528			0.73648	0.702923
0.229736	0.322191			1.35104	2.5969			0.872794	3.67338			1.01038	2.21994			0.150525	0.253226			0.355457	0.268618			0.253557	0.443571			1.80748	0.952211			1.37763	0.85113			0.729295	0.713821
0.227111	0.323738			1.33014	2.56804			0.87187	3.67388			0.990738	2.21187			0.148305	0.251206			0.35514	0.273197			0.253557	0.443571			1.80374	0.968248			1.36816	0.849645			0.729295	0.705648
0.225229	0.322266			1.33014	2.52765			0.865863	3.67735			0.990738	2.2104			0.142089	0.253226			0.348005	0.27457			0.253557	0.490263			1.77383	0.972257			1.35492	0.837762			0.720313	0.708372
0.224446	0.319361			1.25354	2.56804			0.87418	3.63671			0.996351	2.20232			0.141645	0.257941			0.344834	0.281591			0.281729	0.490263			1.78318	0.966243			1.35681	0.830335			0.714924	0.711097
0.222525	0.319625			1.25354	2.45263			0.869559	3.62631			0.984189	2.20379			0.138092	0.257941			0.346261	0.285101			0.281729	0.490263			1.75514	0.966243			1.34167	0.808054			0.700554	0.705648
0.220487	0.318079			1.2605	2.45263			0.856622	3.61243			0.980915	2.21187			0.137648	0.254573			0.34531	0.281133			0.309902	0.420225			1.74019	0.972257			1.336	0.782802			0.68798	0.689301
0.217901	0.317814			1.22568	2.418			0.867711	3.60748			0.972495	2.21921			0.137648	0.257941			0.344993	0.282354			0.309902	0.466917			1.70281	0.946197			1.32653	0.791714			0.680795	0.678403
0.213707	0.3134			1.20479	2.3776			0.872332	3.60302			0.979511	2.21774			0.13454	0.254573			0.349908	0.283117			0.281729	0.443571			1.70281	0.944192			1.33789	0.788744			0.696961	0.686576
0.213903	0.312155			1.1839	2.32567			0.860319	3.57428			0.965478	2.21223			0.134984	0.251206			0.355457	0.284949			0.281729	0.396879			1.68598	0.936173			1.33032	0.779831			0.713128	0.697474
0.213551	0.313325			1.1839	2.31989			0.859857	3.55941			0.957526	2.18029			0.131876	0.248512			0.353237	0.28266			0.281729	0.466917			1.70841	0.928155			1.32464	0.762007			0.711332	0.689301
0.212924	0.313249			1.14211	2.2391			0.860319	3.53562			0.955187	2.16891			0.135872	0.239083			0.358152	0.288612			0.253557	0.583646			1.6972	0.936173			1.35681	0.756065			0.704146	0.681127
0.213786	0.315249			1.10033	2.22756			0.866325	3.494			0.950042	2.14761			0.131432	0.237736			0.367189	0.286475			0.225384	0.606992			1.68038	0.942187			1.34924	0.763492			0.705943	0.662056
0.215667	0.317135			1.11426	2.19871			0.869559	3.47814			0.952381	2.13696			0.133652	0.23841			0.365128	0.288917			0.225384	0.653684			1.66916	0.932164			1.33978	0.75458			0.711332	0.656607
0.217626	0.319059			1.12122	2.18139			0.861243	3.47765			0.944429	2.12705			0.134984	0.239083			0.362908	0.287696			0.225384	0.653684			1.67664	0.938178			1.31518	0.770919			0.700554	0.64026
0.214922	0.319399			1.10729	2.16408			0.862167	3.46278			0.943493	2.10942			0.135428	0.239083			0.359103	0.286628			0.197211	0.653684			1.68411	0.95622			1.29247	0.779831			0.696961	0.651158
0.215784	0.320644			1.06551	2.16408			0.861243	3.45733			0.944896	2.09217			0.135428	0.233022			0.363384	0.284644			0.197211	0.653684			1.66729	0.948201			1.29058	0.775375			0.711332	0.656607
0.214805	0.320682			1.03069	2.15831			0.858932	3.42908			0.932267	2.0896			0.136316	0.239083			0.363067	0.288764			0.225384	0.677029			1.65982	0.932164			1.28112	0.781317			0.691572	0.672954
0.213276	0.317739			1.07247	2.17562			0.847843	3.38944			0.92946	2.07307			0.137204	0.239083			0.36386	0.290291			0.253557	0.630338			1.68598	0.936173			1.2849	0.77389			0.696961	0.675678
0.211787	0.315928			1.09336	2.14677			0.846919	3.3825			0.921976	2.06793			0.137204	0.239757			0.368299	0.291817			0.225384	0.700375			1.66916	0.918131			1.27922	0.760521			0.704146	0.648433
0.211669	0.314872			1.163	2.11214			0.839065	3.36169			0.916362	2.06353			0.135872	0.239757			0.37147	0.294106			0.253557	0.677029			1.62617	0.92615			1.26787	0.750123			0.700554	0.651158
0.212375	0.311589			1.15604	2.08906			0.841837	3.34831			0.918701	2.05618			0.138981	0.239083			0.372738	0.298227			0.281729	0.653684			1.64299	0.928155			1.26976	0.751609			0.698758	0.645709
0.212767	0.3071			1.14211	2.05443			0.830286	3.32155			0.917766	2.05398			0.141201	0.237063			0.380983	0.300364			0.281729	0.700375			1.63365	0.898085			1.26976	0.742696			0.707739	0.645709
0.211434	0.30427			1.10729	2.03712			0.83121	3.30371			0.913088	2.0415			0.141201	0.239083			0.383519	0.299906			0.309902	0.653684			1.6243	0.880043			1.27544	0.748638			0.713128	0.64026
0.211395	0.305553			1.15604	1.9621			0.824279	3.30867			0.905604	2.03856			0.138536	0.231002			0.38669	0.296854			0.281729	0.723721			1.60187	0.880043			1.27544	0.751609			0.705943	0.632086
0.212061	0.304761			1.13515	1.94479			0.82659	3.27299			0.914491	2.02901			0.137648	0.225614			0.385897	0.297922			0.281729	0.700375			1.57944	0.862001			1.28679	0.760521			0.700554	0.637535
0.212649	0.304157			1.13515	1.88708			0.827514	3.27497			0.907943	2.01396			0.138092	0.223593			0.391129	0.303416			0.253557	0.700375			1.59066	0.857992			1.27922	0.779831			0.709535	0.645709
0.212453	0.303629			1.10729	1.85822			0.820583	3.24376			0.907475	2.00955			0.138092	0.221573			0.398422	0.303416			0.281729	0.700375			1.57197	0.857992			1.26787	0.762007			0.716721	0.632086
0.214178	0.305214			1.13515	1.81206			0.809494	3.22988			0.898587	1.99487			0.141201	0.226287			0.398898	0.302958			0.281729	0.700375			1.5757	0.841955			1.26219	0.764977			0.704146	0.623913
0.212924	0.304082			1.11426	1.78897			0.810418	3.23384			0.898119	1.99009			0.138981	0.226961			0.394459	0.302348			0.309902	0.700375			1.59813	0.833936			1.26598	0.770919			0.700554	0.621188
0.214491	0.304082			1.12818	1.73126			0.80857	3.22938			0.896716	1.99964			0.141201	0.224267			0.395569	0.302958			0.309902	0.630338			1.55888	0.843959			1.2603	0.759036			0.68798	0.621188
0.213982	0.304006			1.12818	1.74281			0.80626	3.22195			0.890635	1.98936			0.138092	0.230328			0.395569	0.30128			0.338075	0.536954			1.55514	0.841955			1.22056	0.77389			0.684387	0.61029
0.216529	0.302271			1.15604	1.70241			0.797943	3.21254			0.891571	1.98826			0.139425	0.232349			0.389227	0.300364			0.338075	0.513609			1.51776	0.827922			1.20732	0.766463			0.670017	0.602116
0.214452	0.299668			1.15604	1.70818			0.788702	3.20956			0.880812	1.98826			0.13676	0.235042			0.386056	0.297311			0.338075	0.490263			1.5215	0.829927			1.18272	0.778346			0.666424	0.591218
0.213551	0.30012			1.16997	1.6851			0.795633	3.18528			0.879876	1.98091			0.138536	0.231002			0.384153	0.299448			0.338075	0.536954			1.47851	0.833936			1.19407	0.756065			0.664628	0.585769
0.215001	0.299668			1.14908	1.67933			0.793323	3.17438			0.878941	1.97504			0.138981	0.231002			0.384946	0.302806			0.338075	0.513609			1.4486	0.807875			1.21299	0.744182			0.65385	0.58032
0.215275	0.298121			1.15604	1.62162			0.789164	3.14614			0.870053	1.96366			0.137204	0.233696			0.387958	0.3083			0.338075	0.536954			1.4243	0.819903			1.19028	0.75755			0.635887	0.563973
0.215432	0.295744			1.14211	1.62162			0.781772	3.15605			0.862101	1.95301			0.139869	0.226287			0.390654	0.304485			0.309902	0.513609			1.4	0.813889			1.20164	0.75458			0.630498	0.523106
0.216372	0.297894			1.14211	1.59853			0.791937	3.17289			0.856488	1.94713			0.137648	0.228308			0.391605	0.308911			0.309902	0.536954			1.37383	0.80988			1.18461	0.767948			0.614332	0.52583
0.217039	0.297894			1.16997	1.55814			0.801639	3.13969			0.862101	1.92914			0.135872	0.228981			0.392873	0.313032			0.338075	0.490263			1.36823	0.803866			1.20732	0.756065			0.601758	0.534004
0.214883	0.297555			1.12122	1.54083			0.81088	3.13573			0.855552	1.91556			0.137204	0.227634			0.389544	0.311353			0.309902	0.536954			1.38318	0.795848			1.20732	0.762007			0.592776	0.547626
0.216568	0.299517			1.12122	1.52351			0.800715	3.11739			0.849939	1.90491			0.133208	0.228981			0.382727	0.310132			0.309902	0.583646			1.37944	0.781815			1.21299	0.748638			0.596369	0.544902
0.216843	0.303667			1.14211	1.53505			0.800715	3.1278			0.850407	1.89793			0.131432	0.232349			0.37908	0.306316			0.281729	0.630338			1.37944	0.78382			1.19596	0.736755			0.59098	0.52583
0.217901	0.302271			1.15604	1.54083			0.787316	3.11839			0.846197	1.8994			0.13232	0.228981			0.379239	0.307385			0.309902	0.653684			1.40187	0.793843			1.18082	0.741211			0.589184	0.523106
0.21794	0.303742			1.14211	1.52351			0.783158	3.0951			0.83497	1.88545			0.134984	0.236389			0.376385	0.305248			0.309902	0.583646			1.3757	0.787829			1.1619	0.739726			0.599962	0.520381
0.21696	0.303139			1.163	1.55237			0.775765	3.09311			0.828422	1.8759			0.133208	0.237736			0.374007	0.301432			0.338075	0.583646			1.37383	0.791838			1.14487	0.724872			0.619721	0.506759
0.218058	0.303139			1.163	1.56968			0.774841	3.06189			0.83076	1.87407			0.13454	0.233696			0.366555	0.299906			0.338075	0.583646			1.35701	0.803866			1.12973	0.726357			0.617924	0.520381
0.220291	0.302195			1.163	1.53505			0.770221	3.06388			0.825147	1.86305			0.13454	0.231002			0.361323	0.298227			0.338075	0.5603			1.36262	0.803866			1.12784	0.726357			0.610739	0.528555
0.219782	0.298913			1.17693	1.57545			0.766062	3.05595			0.828422	1.848			0.13454	0.228308			0.355457	0.296548			0.338075	0.5603			1.32897	0.811885			1.10324	0.730813			0.601758	0.509483
0.221428	0.30129			1.23265	1.58122			0.768835	3.01482			0.829825	1.82486			0.132764	0.234369			0.351969	0.295785			0.281729	0.583646			1.32524	0.829927			1.10891	0.720416			0.594573	0.493136
0.221546	0.298724			1.22568	1.61008			0.758208	2.99202			0.833567	1.81715			0.128768	0.233696			0.351652	0.29548			0.281729	0.606992			1.32711	0.811885			1.10891	0.741211			0.596369	0.498585
0.222917	0.299366			1.2605	1.59276			0.763752	2.9727			0.826083	1.81238			0.128768	0.230328			0.350542	0.294259			0.225384	0.583646			1.32337	0.823913			1.10702	0.720416			0.596369	0.509483
0.219272	0.301139			1.28139	1.57545			0.75636	2.94544			0.813921	1.8054			0.12566	0.225614			0.351018	0.297617			0.225384	0.653684			1.35701	0.819903			1.12216	0.715959			0.59098	0.50131
0.219116	0.300573			1.28139	1.56391			0.754049	2.91819			0.808775	1.79329			0.12788	0.222246			0.361799	0.295938			0.225384	0.653684			1.35888	0.825917			1.12784	0.69962			0.580202	0.523106
0.219547	0.299592			1.28139	1.53505			0.746657	2.91224			0.807372	1.79365			0.123884	0.221573			0.364652	0.294106			0.253557	0.606992			1.36823	0.813889			1.11838	0.696649			0.585591	0.531279
0.219939	0.299328			1.32318	1.56391			0.752201	2.90531			0.805501	1.79292			0.123884	0.218879			0.367506	0.287849			0.253557	0.583646			1.38879	0.817899			1.12216	0.712989			0.587387	0.528555
0.218058	0.300762			1.358	1.61008			0.75867	2.89341			0.807372	1.78741			0.126104	0.221573			0.365128	0.284796			0.253557	0.5603			1.41496	0.815894			1.13541	0.693679			0.585591	0.520381
0.220095	0.300045			1.37193	1.57545			0.76098	2.88152			0.805033	1.78447			0.120331	0.223593			0.361957	0.285559			0.253557	0.536954			1.41682	0.811885			1.11838	0.705562			0.587387	0.547626
0.220291	0.29846			1.31621	1.5466			0.755898	2.8726			0.800823	1.79916			0.120331	0.223593			0.355932	0.280828			0.225384	0.513609			1.43178	0.823913			1.12405	0.687737			0.581999	0.566698
0.219625	0.299592			1.26747	1.53505			0.742498	2.86418			0.793339	1.79879			0.121219	0.224267			0.352286	0.279149			0.197211	0.513609			1.44299	0.829927			1.11459	0.677339			0.587387	0.561249
0.221467	0.30046			1.29532	1.51197			0.728175	2.85526			0.792403	1.7999			0.121663	0.226287			0.348005	0.277012			0.197211	0.536954			1.44112	0.819903			1.1127	0.675854			0.594573	0.553075
0.221624	0.301667			1.29532	1.51197			0.735568	2.83841			0.78258	1.79769			0.122107	0.225614			0.353871	0.274876			0.169038	0.490263			1.41869	0.825917			1.08242	0.687737			0.580202	0.536728
0.220527	0.300422			1.24657	1.5062			0.737416	2.82553			0.776031	1.78337			0.121219	0.225614			0.348639	0.277776			0.169038	0.443571			1.4243	0.835941			1.08242	0.69962			0.565832	0.539453
0.220017	0.302724			1.23265	1.48312			0.73603	2.81611			0.777902	1.76061			0.120775	0.224267			0.350701	0.272892			0.112692	0.420225			1.38318	0.813889			1.07107	0.692193			0.558647	0.542177
0.221977	0.301667			1.27443	1.52928			0.728175	2.80818			0.780241	1.75253			0.122107	0.213491			0.349749	0.271671			0.112692	0.420225			1.37944	0.811885			1.05782	0.677339			0.547869	0.544902
0.221624	0.30129			1.21872	1.48312			0.729561	2.7953			0.776967	1.74666			0.122107	0.212818			0.350859	0.272739			0.0845188	0.466917			1.37944	0.803866			1.0635	0.693679			0.535295	0.528555
0.220252	0.301064			1.19782	1.43118			0.722631	2.77994			0.775096	1.7305			0.120331	0.215512			0.358469	0.272739			0.0845188	0.490263			1.37196	0.799857			1.0635	0.678825			0.533499	0.509483
0.218606	0.302007			1.22568	1.50043			0.72032	2.77052			0.777435	1.73491			0.120331	0.214838			0.355774	0.277318			0.0845188	0.490263			1.34393	0.787829			1.05971	0.675854			0.538888	0.498585
0.218097	0.301479			1.25354	1.47735			0.726327	2.73831			0.766208	1.72977			0.119443	0.218879			0.356567	0.281286			0.112692	0.466917			1.34953	0.769787			1.08999	0.666941			0.54248	0.498585
0.217235	0.299554			1.23265	1.47735			0.725403	2.7393			0.763401	1.7305			0.122552	0.214838			0.357835	0.284186			0.112692	0.443571			1.32711	0.739717			1.07674	0.672883			0.531702	0.520381
0.216294	0.301516			1.21872	1.45426			0.73603	2.7175			0.754514	1.72279			0.121663	0.218879			0.351652	0.286017			0.112692	0.420225			1.3215	0.743727			1.08621	0.647631			0.52811	0.506759
0.216607	0.298574			1.1839	1.46003			0.724017	2.69173			0.756385	1.71912			0.118555	0.223593			0.350542	0.28617			0.140865	0.420225			1.32897	0.727689			1.09377	0.635748			0.529906	0.487687
0.216529	0.297291			1.14908	1.46003			0.722631	2.70908			0.758256	1.71802			0.124328	0.226961			0.34642	0.283423			0.197211	0.350188			1.31963	0.737713			1.05593	0.634263			0.531702	0.490412
0.21747	0.299932			1.14908	1.4658			0.721245	2.70709			0.751239	1.7048			0.122552	0.226961			0.336749	0.284949			0.197211	0.326842			1.29159	0.741722			1.05404	0.626836			0.531702	0.468616
0.218058	0.300309			1.14908	1.51774			0.715238	2.68777			0.746094	1.69635			0.123884	0.224267			0.337224	0.283575			0.169038	0.303496			1.30841	0.739717			1.05971	0.620894			0.520925	0.465891
0.218959	0.301592			1.14211	1.49466			0.704611	2.67885			0.747029	1.69745			0.125216	0.22494			0.33548	0.284644			0.169038	0.303496			1.30654	0.733703			1.04836	0.610497			0.510147	0.460442
0.219625	0.299743			1.10033	1.49466			0.700453	2.68331			0.7344	1.70002			0.12566	0.226287			0.336907	0.284796			0.197211	0.303496			1.28038	0.727689			1.04457	0.610497			0.51374	0.446819
0.21794	0.303365			1.10729	1.52928			0.699067	2.67538			0.735335	1.68681			0.1301	0.228308			0.335797	0.283728			0.197211	0.303496			1.28598	0.719671			1.05214	0.582274			0.51374	0.427748
0.219076	0.302573			1.11426	1.56391			0.697218	2.6615			0.732529	1.67138			0.129656	0.228981			0.342456	0.288612			0.197211	0.28015			1.24673	0.711652			1.04268	0.591186			0.511943	0.400503
0.218645	0.298234			1.13515	1.59853			0.698605	2.65209			0.726448	1.67212			0.130988	0.224267			0.342615	0.287391			0.225384	0.28015			1.23365	0.711652			1.03322	0.60604			0.499369	0.389605
0.217901	0.29846			1.10729	1.62162			0.698605	2.63425			0.733932	1.6802			0.131876	0.226287			0.351176	0.295938			0.225384	0.210113			1.22243	0.701629			1.0124	0.598613			0.47961	0.389605
0.215549	0.297668			1.13515	1.58699			0.688902	2.62087			0.728786	1.66257			0.133208	0.225614			0.349591	0.300669			0.281729	0.186767			1.23925	0.691606			1.0124	0.594157			0.486795	0.395054
0.215667	0.2968			1.163	1.59853			0.68844	2.60105			0.72598	1.67028			0.133208	0.220226			0.354664	0.301127			0.281729	0.140075			1.22056	0.689601			1.01808	0.594157			0.483203	0.400503
0.213825	0.293707			1.1839	1.61008			0.692136	2.58371			0.716157	1.67395			0.134984	0.216185			0.35625	0.306164			0.281729	0.163421			1.2243	0.687596			1.02187	0.583759			0.483203	0.400503
0.212571	0.292462			1.15604	1.61585			0.698143	2.56636			0.719899	1.66771			0.133652	0.226287			0.362908	0.311353			0.281729	0.163421			1.22617	0.679578			1.037	0.594157			0.472425	0.384156
0.215118	0.29431			1.19782	1.63893			0.698143	2.56388			0.704462	1.65853			0.137204	0.227634			0.363226	0.311048			0.309902	0.163421			1.2	0.691606			1.02376	0.577818			0.472425	0.384156
0.216607	0.293782			1.1839	1.69087			0.707383	2.56388			0.703059	1.65523			0.13676	0.228981			0.356408	0.311811			0.281729	0.140075			1.21122	0.679578			1.01808	0.579303			0.463443	0.389605
0.218881	0.296725			1.20479	1.63316			0.699529	2.5401			0.694171	1.64531			0.138981	0.233022			0.357201	0.311963			0.253557	0.163421			1.21682	0.669554			1.00105	0.585245			0.447277	0.405952
0.218606	0.299517			1.13515	1.63316			0.693522	2.55992			0.690897	1.65192			0.139425	0.233696			0.358945	0.306469			0.225384	0.163421			1.21869	0.685592			0.972665	0.591186			0.447277	0.414125
0.217822	0.300422			1.14908	1.65047			0.685205	2.55794			0.68388	1.65009			0.140313	0.228981			0.364018	0.311048			0.225384	0.163421			1.2	0.69762			0.970773	0.594157			0.452666	0.395054
0.217783	0.296612			1.13515	1.6851			0.671344	2.54505			0.679671	1.64128			0.140757	0.22494			0.367348	0.311658			0.225384	0.163421			1.18318	0.705638			0.959419	0.611982			0.44548	0.392329
0.215197	0.30012			1.1839	1.71395			0.67273	2.54704			0.682477	1.62402			0.138092	0.224267			0.368775	0.310742			0.197211	0.186767			1.18318	0.709647			0.948064	0.629807			0.434703	0.405952
0.215667	0.296423			1.15604	1.71395			0.671344	2.52028			0.687155	1.61594			0.13454	0.221573			0.376702	0.312421			0.140865	0.186767			1.16449	0.705638			0.966988	0.640204			0.436499	0.405952
0.215628	0.294084			1.17693	1.70241			0.67042	2.49897			0.685752	1.61153			0.133652	0.225614			0.375751	0.314711			0.140865	0.186767			1.16823	0.699624			0.953742	0.640204			0.434703	0.405952
0.214099	0.291707			1.14908	1.67356			0.669496	2.48658			0.682009	1.6119			0.1301	0.221573			0.375592	0.321273			0.140865	0.210113			1.12897	0.705638			0.948064	0.64169			0.441888	0.405952
0.211748	0.289406			1.13515	1.70818			0.666262	2.45437			0.676864	1.60162			0.12788	0.215512			0.376385	0.327378			0.140865	0.210113			1.09533	0.717666			0.946172	0.635748			0.461647	0.422299
0.21065	0.287972			1.17693	1.65624			0.661641	2.44297			0.678735	1.59685			0.12788	0.203389			0.372104	0.326005			0.112692	0.210113			1.08972	0.709647			0.929141	0.632777			0.450869	0.430472
0.209671	0.283973			1.163	1.63316			0.651476	2.41919			0.681074	1.5884			0.124772	0.203389			0.36925	0.328599			0.140865	0.210113			1.07103	0.717666			0.914002	0.638719			0.447277	0.433197
0.20873	0.285482			1.16997	1.62162			0.645008	2.40036			0.684816	1.57004			0.12566	0.20743			0.372738	0.32982			0.140865	0.210113			1.07477	0.699624			0.917787	0.628321			0.440092	0.427748
0.209475	0.287067			1.16997	1.61008			0.639925	2.38648			0.68809	1.55352			0.124772	0.212818			0.378446	0.330736			0.112692	0.210113			1.07477	0.685592			0.906433	0.616438			0.441888	0.430472
0.209004	0.285256			1.163	1.62162			0.635767	2.38401			0.674525	1.5359			0.120775	0.206757			0.376226	0.326768			0.112692	0.210113			1.09533	0.709647			0.923464	0.610497			0.450869	0.41685
0.20971	0.282766			1.14211	1.65624			0.625602	2.38599			0.675928	1.54654			0.118555	0.203389			0.378129	0.320052			0.0563459	0.210113			1.08972	0.711652			0.932926	0.609011			0.443684	0.41685
0.208965	0.284803			1.12818	1.65624			0.61821	2.37905			0.676396	1.52819			0.118999	0.20945			0.375116	0.321731			0.0563459	0.28015			1.08224	0.703633			0.934818	0.601584			0.438295	0.405952
0.210102	0.287067			1.11426	1.69087			0.624216	2.37856			0.681074	1.52929			0.115447	0.212818			0.375592	0.315321			0.0563459	0.256804			1.07477	0.721675			0.921572	0.607526			0.427517	0.397778
0.210807	0.285105			1.0864	1.69664			0.619596	2.39342			0.669847	1.52635			0.117223	0.210124			0.374482	0.315474			0.0563459	0.256804			1.08038	0.731699			0.914002	0.601584			0.438295	0.411401
0.211748	0.283332			1.06551	1.69087			0.612665	2.39986			0.678267	1.52451			0.117667	0.208103			0.378921	0.3199			0.0281729	0.233458			1.08785	0.72368			0.915895	0.604555			0.427517	0.419574
0.210611	0.283784			1.07247	1.65047			0.605272	2.39937			0.674525	1.52011			0.118111	0.204736			0.387007	0.324021			0.0281729	0.233458			1.07477	0.715661			0.917787	0.607526			0.429314	0.405952
0.207515	0.278804			1.01676	1.63893			0.609893	2.39144			0.680138	1.51533			0.114559	0.199348			0.389385	0.327684			0.0281729	0.186767			1.07103	0.721675			0.93671	0.609011			0.434703	0.392329
0.209592	0.278804			1.03765	1.67933			0.616823	2.35973			0.680138	1.51423			0.112783	0.194634			0.387958	0.331194			0.140865	0.210113			1.06542	0.719671			0.932926	0.598613			0.427517	0.384156
0.209004	0.275334			0.995866	1.69087			0.61821	2.36072			0.677332	1.50542			0.113671	0.195981			0.385897	0.328447			0.140865	0.210113			1.06729	0.717666			0.942387	0.594157			0.422129	0.373258
0.208025	0.277899			0.981938	1.67356			0.621444	2.35576			0.678267	1.50983			0.117223	0.199348			0.386373	0.327378			0.169038	0.210113			1.09907	0.715661			0.940495	0.579303			0.427517	0.373258
0.210023	0.276843			0.961046	1.66201			0.625602	2.34288			0.668444	1.51901			0.121663	0.195981			0.382885	0.328294			0.225384	0.186767			1.06168	0.709647			0.932926	0.564449			0.425721	0.38688
0.209788	0.280238			0.988902	1.70818			0.624678	2.34189			0.653943	1.51203			0.124328	0.199348			0.3878	0.330736			0.253557	0.186767			1.0486	0.703633			0.915895	0.555537			0.432906	0.384156
0.208965	0.280049			0.981938	1.67356			0.622368	2.31959			0.661427	1.50799			0.126992	0.196654			0.394459	0.331499			0.253557	0.186767			1.0486	0.695615			0.917787	0.558508			0.436499	0.38688
0.208299	0.279597			1.00283	1.67356			0.626064	2.32306			0.659556	1.50285			0.133208	0.204063			0.391129	0.324326			0.281729	0.163421			1.07664	0.695615			0.915895	0.568906			0.414943	0.375982
0.208652	0.27854			1.00283	1.6447			0.630685	2.3181			0.665637	1.49257			0.134984	0.212818			0.391764	0.319289			0.281729	0.163421			1.06916	0.681582			0.910218	0.559993			0.402369	0.356911
0.210925	0.278767			0.974974	1.65047			0.633457	2.32058			0.66517	1.48155			0.135428	0.220226			0.389702	0.318831			0.281729	0.140075			1.07477	0.689601			0.914002	0.558508			0.413147	0.356911
0.211082	0.278654			1.03069	1.65047			0.637615	2.31909			0.654879	1.49661			0.138536	0.215512			0.393032	0.31761			0.253557	0.140075			1.06729	0.695615			0.898864	0.570391			0.407758	0.354186
0.21163	0.277333			1.05158	1.61008			0.637153	2.3186			0.649265	1.50579			0.139869	0.206757			0.382092	0.312726			0.253557	0.163421			1.07851	0.69361			0.904541	0.579303			0.414943	0.351462
0.211395	0.277484			1.06551	1.63893			0.637153	2.30968			0.646459	1.50762			0.139869	0.202042			0.378287	0.315016			0.253557	0.140075			1.08038	0.685592			0.904541	0.583759			0.398777	0.343288
0.213707	0.276314			1.07247	1.61585			0.639925	2.3067			0.650201	1.5146			0.143421	0.206083			0.378287	0.314863			0.281729	0.140075			1.04673	0.66354			0.87994	0.579303			0.398777	0.346013
0.212414	0.276654			1.05158	1.62162			0.644084	2.29283			0.65254	1.49514			0.144309	0.208777			0.381141	0.318984			0.309902	0.140075			1.02991	0.66354			0.872371	0.585245			0.395184	0.324217
0.211905	0.272919			1.04461	1.61008			0.648242	2.28738			0.64833	1.49184			0.145197	0.204736			0.382092	0.31059			0.309902	0.0700375			1.0243	0.661536			0.85534	0.58673			0.387999	0.33239
0.212296	0.270467			1.05854	1.58122			0.636229	2.26111			0.64412	1.47862			0.146529	0.202716			0.375116	0.313032			0.309902	0.0700375			1.02617	0.649508			0.85534	0.601584			0.386203	0.324217
0.210729	0.271297			1.05158	1.55237			0.639001	2.23039			0.647394	1.47274			0.142533	0.202042			0.366872	0.308758			0.309902	0.0700375			1.02991	0.655522			0.830739	0.613467			0.384406	0.318768
0.206927	0.270769			1.06551	1.52351			0.639463	2.21007			0.646459	1.46723			0.141645	0.194634			0.359738	0.303874			0.309902	0.0466917			1.04299	0.655522			0.821277	0.604555			0.391592	0.321492
0.20775	0.270995			1.06551	1.54083			0.637153	2.20462			0.653943	1.47017			0.141201	0.192614			0.349908	0.300669			0.309902	0.0466917			1.0486	0.665545			0.82317	0.604555			0.38261	0.313319
0.210023	0.272315			1.06551	1.61008			0.635305	2.19422			0.647394	1.4643			0.140757	0.19194			0.350066	0.296701			0.309902	0.0700375			1.05795	0.669554			0.804246	0.58673			0.375425	0.307869
0.207398	0.270995			1.04461	1.54083			0.623754	2.19818			0.645523	1.45402			0.144753	0.19194			0.349591	0.293496			0.197211	0.0466917			1.03925	0.665545			0.802354	0.595643			0.379018	0.299696
0.207554	0.272693			1.03069	1.49466			0.626526	2.17539			0.645991	1.44484			0.144309	0.186552			0.351176	0.288154			0.197211	0.0466917			1.05047	0.647503			0.792892	0.598613			0.370036	0.294247
0.209161	0.272164			1.03765	1.5062			0.626526	2.16597			0.645056	1.43639			0.142977	0.185879			0.35403	0.289222			0.169038	0.0466917			1.01122	0.63748			0.794785	0.592672			0.362851	0.313319
0.208495	0.273108			1.02372	1.50043			0.622368	2.15606			0.649265	1.42501			0.140757	0.188573			0.356725	0.288612			0.112692	0.0466917			1.01682	0.633471			0.787215	0.594157			0.359258	0.30242
0.207633	0.272429			1.00979	1.44272			0.627912	2.1407			0.646459	1.42758			0.138536	0.18992			0.346895	0.285712			0.0845188	0.0466917			1.02056	0.623447			0.791	0.597128			0.348481	0.296971
0.207202	0.273975			0.995866	1.47735			0.624678	2.14863			0.635232	1.42611			0.136316	0.190593			0.341346	0.283117			0.0845188	0.0466917			1.02056	0.633471			0.789108	0.589701			0.341295	0.299696
0.205634	0.274466			0.981938	1.46003			0.623754	2.13376			0.63991	1.4162			0.1301	0.186552			0.349432	0.284644			0.0563459	0.0700375			1.00187	0.627457			0.787215	0.583759			0.341295	0.296971
0.206575	0.276013			0.974974	1.49466			0.614051	2.13277			0.628216	1.40445			0.126992	0.177124			0.350701	0.286933			0.0845188	0.0700375			1.02056	0.617433			0.785323	0.594157			0.328721	0.294247
0.206653	0.277673			0.974974	1.51197			0.614513	2.12088			0.625409	1.40408			0.125216	0.17443			0.353554	0.28968			0.0845188	0.0700375			1.02243	0.599391			0.777753	0.592672			0.314351	0.2779
0.208377	0.278955			0.947117	1.53505			0.616361	2.1075			0.628216	1.38682			0.123884	0.172409			0.353713	0.284644			0.0845188	0.0700375			1.02617	0.583354			0.785323	0.582274			0.308962	0.283349
0.207672	0.277295			0.912297	1.54083			0.612203	2.09362			0.628216	1.37838			0.122996	0.175777			0.363701	0.282812			0.0845188	0.0466917			1.02617	0.583354			0.781538	0.577818			0.310759	0.272451
0.208181	0.275862			0.884441	1.50043			0.612665	2.09858			0.623538	1.36222			0.122996	0.175103			0.361006	0.27747			0.112692	0.0466917			1.02991	0.58135			0.768292	0.576332			0.316147	0.275175
0.207594	0.278842			0.884441	1.51774			0.607583	2.07826			0.621199	1.3435			0.123884	0.17645			0.35625	0.272739			0.0845188	0.0466917			1.02804	0.573331			0.772076	0.595643			0.314351	0.272451
0.20775	0.280314			0.898369	1.48312			0.613127	2.07975			0.619796	1.3457			0.12344	0.177124			0.348798	0.274418			0.0563459	0.0466917			1.01869	0.567317			0.760722	0.592672			0.314351	0.288798
0.209553	0.280691			0.905333	1.44272			0.612203	2.06637			0.619796	1.35488			0.122107	0.179144			0.344993	0.275791			0.0845188	0.0466917			1.00748	0.569322			0.772076	0.594157			0.31974	0.283349
0.209044	0.282049			0.863548	1.40232			0.617748	2.07975			0.616522	1.35011			0.12344	0.177797			0.352603	0.275334			0.0845188	0.0466917			0.996263	0.563308			0.779646	0.579303			0.317944	0.296971
0.21163	0.281144			0.856584	1.39655			0.61821	2.09115			0.616989	1.34717			0.126992	0.173756			0.358786	0.275181			0.0845188	0.0466917			0.971964	0.543261			0.794785	0.588216			0.312555	0.288798
0.212884	0.282124			0.8148	1.43695			0.623292	2.09462			0.613247	1.34496			0.128768	0.182511			0.361323	0.278233			0.0845188	0.0466917			0.949534	0.533238			0.792892	0.592672			0.299981	0.2779
0.21116	0.279672			0.8148	1.40232			0.61821	2.09462			0.600617	1.34093			0.129212	0.185205			0.364335	0.273807			0.0845188	0.0466917			0.930843	0.535243			0.779646	0.594157			0.292796	0.291522
0.210533	0.279748			0.807835	1.42541			0.620058	2.09561			0.603424	1.33505			0.132764	0.182511			0.360055	0.27457			0.0845188	0.0233458			0.919628	0.535243			0.770184	0.611982			0.298184	0.294247
0.21069	0.281332			0.779979	1.42541			0.621906	2.07628			0.600617	1.33322			0.1301	0.181165			0.362116	0.277012			0.0845188	0.0466917			0.949534	0.513191			0.75883	0.609011			0.287407	0.286073
0.209083	0.278842			0.773015	1.41387			0.617748	2.08223			0.597343	1.33285			0.129656	0.182511			0.361323	0.280065			0.0845188	0.0466917			0.934581	0.527224			0.741799	0.609011			0.289203	0.288798
0.205477	0.276314			0.766051	1.38501			0.608045	2.0847			0.599682	1.33872			0.1301	0.183185			0.369409	0.279454			0.0845188	0.0466917			0.943927	0.527224			0.738014	0.614953			0.290999	0.2779
0.203243	0.273824			0.738194	1.35039			0.598342	2.10007			0.591262	1.33322			0.131432	0.181165			0.377177	0.276555			0.0845188	0.0466917			0.945796	0.537247			0.730445	0.619409			0.287407	0.258828
0.204145	0.272429			0.73123	1.33884			0.598342	2.1075			0.591262	1.32624			0.12788	0.178471			0.387483	0.279607			0.0845188	0.0700375			0.943927	0.527224			0.720983	0.628321			0.282018	0.250655
0.203675	0.270731			0.710338	1.30999			0.600652	2.10998			0.602021	1.32624			0.128768	0.178471			0.390337	0.279912			0.0845188	0.0933834			0.928974	0.529229			0.728553	0.631292			0.278425	0.24793
0.203635	0.270354			0.69641	1.33307			0.596956	2.09957			0.595004	1.32771			0.129212	0.183185			0.386532	0.285712			0.112692	0.0700375			0.942058	0.531233			0.720983	0.632777			0.283814	0.253379
0.20246	0.269863			0.717302	1.30422			0.60019	2.0857			0.603892	1.33248			0.12788	0.184532			0.390654	0.28678			0.0845188	0.0933834			0.938319	0.535243			0.703952	0.631292			0.278425	0.256104
0.199951	0.266505			0.689446	1.28691			0.602962	2.08024			0.599214	1.32771			0.1301	0.181838			0.387007	0.285101			0.112692	0.0933834			0.943927	0.527224			0.720983	0.64169			0.287407	0.256104
0.199128	0.265751			0.668553	1.27537			0.595108	2.07777			0.602021	1.32807			0.1301	0.185879			0.386373	0.284949			0.112692	0.0933834			0.942058	0.531233			0.705844	0.644661			0.294592	0.24793
0.198345	0.265411			0.675518	1.29845			0.596032	2.05943			0.611376	1.33322			0.126548	0.177797			0.376702	0.288154			0.112692	0.0933834			0.904674	0.519205			0.686921	0.646146			0.292796	0.253379
0.195719	0.264883			0.682482	1.31576			0.592797	2.0525			0.609973	1.34093			0.125216	0.177124			0.373848	0.28968			0.0845188	0.0933834			0.885983	0.52121			0.685029	0.637234			0.296388	0.253379
0.19325	0.261563			0.675518	1.29268			0.596956	2.05943			0.604359	1.33762			0.118999	0.175103			0.373531	0.293343			0.0845188	0.140075			0.908413	0.52121			0.686921	0.628321			0.290999	0.258828
0.193524	0.261639			0.710338	1.30999			0.590487	2.06042			0.611376	1.3446			0.118555	0.172409			0.376702	0.290596			0.112692	0.140075			0.895329	0.519205			0.696383	0.62535			0.289203	0.250655
0.191839	0.262733			0.73123	1.36193			0.584943	2.06092			0.602488	1.32734			0.115447	0.169042			0.37797	0.293038			0.0845188	0.186767			0.923366	0.513191			0.690706	0.628321			0.294592	0.237032
0.19227	0.2636			0.786943	1.37347			0.57986	2.03961			0.611844	1.32404			0.112783	0.171062			0.382092	0.293038			0.112692	0.210113			0.943927	0.525219			0.664213	0.616438			0.292796	0.226134
0.191604	0.264959			0.786943	1.37924			0.578936	2.03119			0.607634	1.32881			0.110563	0.171062			0.382092	0.299296			0.169038	0.233458			0.960749	0.525219			0.683136	0.598613			0.28561	0.215236
0.190506	0.26394			0.842656	1.34462			0.567385	2.01632			0.604827	1.32477			0.108343	0.167022			0.387324	0.299448			0.225384	0.326842			0.95888	0.525219			0.688813	0.598613			0.292796	0.217961
0.189683	0.264355			0.828728	1.33884			0.569695	2.01087			0.601085	1.31265			0.107455	0.166348			0.389068	0.297006			0.225384	0.326842			0.966357	0.505173			0.679352	0.588216			0.294592	0.215236
0.189958	0.262997			0.835692	1.26959			0.559068	1.996			0.597343	1.31192			0.10257	0.170389			0.39002	0.290291			0.281729	0.326842			0.979441	0.517201			0.688813	0.588216			0.296388	0.209787
0.191525	0.260884			0.842656	1.30422			0.557682	2.00988			0.595472	1.30458			0.10257	0.173083			0.386849	0.285254			0.309902	0.303496			0.949534	0.535243			0.698275	0.585245			0.298184	0.22341
0.19423	0.26477			0.842656	1.35616			0.553062	1.98659			0.59173	1.29833			0.102126	0.17645			0.387324	0.281896			0.309902	0.350188			0.947665	0.52121			0.692598	0.583759			0.289203	0.217961
0.196228	0.265562			0.877476	1.37924			0.555834	1.98114			0.587988	1.28769			0.10035	0.171736			0.372421	0.281439			0.338075	0.396879			0.951403	0.513191			0.703952	0.577818			0.28561	0.198889
0.197012	0.264015			0.884441	1.39655			0.558144	1.97569			0.592665	1.28915			0.09813	0.17443			0.364494	0.281439			0.338075	0.420225			0.951403	0.49114			0.713414	0.574847			0.289203	0.212512
0.195013	0.264921			0.912297	1.48312			0.5526	1.96875			0.595004	1.28805			0.101682	0.173756			0.349908	0.273197			0.338075	0.420225			0.945796	0.517201			0.738014	0.559993			0.299981	0.212512
0.195405	0.263751			0.940153	1.50043			0.548442	1.97618			0.585181	1.27887			0.102126	0.171062			0.352286	0.273502			0.338075	0.396879			0.957011	0.493145			0.722876	0.555537			0.292796	0.212512
0.196424	0.264129			0.961046	1.52351			0.545207	1.97717			0.582842	1.27557			0.10479	0.166348			0.346578	0.272892			0.309902	0.443571			0.938319	0.477108			0.732337	0.551081			0.290999	0.198889
0.197169	0.262167			0.947117	1.51774			0.542435	1.97965			0.577697	1.28034			0.103902	0.165675			0.33659	0.268771			0.338075	0.466917			0.930843	0.481117			0.739907	0.546625			0.287407	0.19344

## Sheet: Fig4-d
			T3-increased ATAC peaks						T3-depleted ATAC peaks
			distal			TSS			distal			TSS
			maintain	de novo	abolish	maintain	de novo	abolish	maintain	de novo	abolish	maintain	de novo	abolish
		ATAC-UP	1008	149	25	19	2	1	16	5	29	1	1	12

## Sheet: Fig4-e
		gene ontology : T3-regulated ATAC sites	P value (-log10)
		cellular response to hormone stimulus	6.99278
		regulation of ATP metabolic process	7.13593
		cellular response to peptide	7.43575
		regulation of fatty acid metabolic process	7.63413
		cellular response to peptide hormone stimulus	8.45577
		regulation of generation metabolites / energy	9.83537

## Sheet: Fig 6 a-b
		T3-induced genes, n = 516	T3-suppressed genes, n = 714
TRb-HAB “maintained” binding site binding site “maintained” binding site		72.8682	24.3697
T3-increased ATAC site		32.1705	2.80112
T3-depleted ATAC site		1.35659	6.02241
	T3-regulated genes (%)
		Maintained (8384)
		T3-induced genes, n = 516	T3-suppressed genes, n = 714
distance (kb) from TRb-HAB “maintained” site	0	50.5814	13.4454
	5	61.4341	16.5266
	10	66.0853	21.2885
	20	72.8682	24.3697
	50	82.3643	37.395
	100	87.7907	52.2409
	T3-regulated genes (%)							T3-regulated genes (%)
		ATAC-1424							ATAC-352
		T3-induced genes, n = 516	T3-suppressed genes, n = 714						T3-induced genes, n = 516	T3-suppressed genes, n = 714
distance (kb) from T3-increased ATAC site	0	22.093	1.54062				distance (kb) from T3-depleted ATAC site	0	0.775194	3.78151
	5	26.938	1.68067					5	0.775194	3.92157
	10	30.2326	2.10084					10	0.775194	4.20168
	20	32.1705	2.80112					20	1.35659	6.02241
	50	39.7287	5.88235					50	2.13178	7.14286
	100	45.155	9.10364					100	3.68217	9.2437

[truncated: 2 more sheets: Fig7-a, Fig7-b]
